# Supplementary material for: 2-(5-Bromo­pyridin-3-yl)-5-[3-(4,5,6,7-tetra­hydro­thieno[3,2-c]pyridine-5-ylsulfon­yl)thio­phen-2-yl]-1,3,4-oxa­diazole
Source: Acta Crystallogr Sect E Struct Rep Online. 2011 Sep 30;67(Pt 10):o2743–4. doi: 10.1107/S1600536811038529 (PMC3201536; doi:10.1107/S1600536811038529)
Supplement: Supplementary file 2 [file e-67-o2743-Isup2.hkl]

#
# h,k,l, Fc-squared, Fo-squared, sigma(Fo-squared) and status flag
#
data_I
_shelx_title ' sriim in P2(1)/c (RT)'
_shelx_refln_list_code          4
_shelx_F_calc_maximum      472.82
_exptl_crystal_F_000      1024.00
_reflns_d_resolution_high  0.6575
 
loop_
 _symmetry_equiv_pos_as_xyz
 'x, y, z'
 '-x, y+1/2, -z+1/2'
 '-x, -y, -z'
 'x, -y-1/2, z-1/2'
 
_cell_length_a     7.0327
_cell_length_b     7.6488
_cell_length_c    36.9388
_cell_angle_alpha  90.000
_cell_angle_beta   91.315
_cell_angle_gamma  90.000
 
_shelx_F_squared_multiplier     1.000
 
loop_
 _refln_index_h
 _refln_index_k
 _refln_index_l
 _refln_F_squared_calc
 _refln_F_squared_meas
 _refln_F_squared_sigma
 _refln_observed_status
   1   0   0      125.43       80.68      8.85 o
   2   0   0    43563.84    43850.24   1182.19 o
   3   0   0      202.13      217.31     10.36 o
   4   0   0     3295.15     3757.22     77.59 o
   5   0   0      151.93      163.23      7.98 o
   6   0   0      616.37      615.93     55.24 o
   7   0   0     1162.70     1160.39    133.82 o
   8   0   0       80.59       67.00     19.62 o
   9   0   0        4.31      -21.49     21.49 o
  10   0   0       63.91       49.59     25.74 o
   1   1   0     8493.55     8251.74    223.79 o
   2   1   0     7724.20     7772.76    211.51 o
   3   1   0      173.42      219.59      9.68 o
   4   1   0      862.36      904.05     15.64 o
   5   1   0      660.43      672.65     21.61 o
   6   1   0      461.00      463.93     12.82 o
   7   1   0        9.12        9.14      9.68 o
   8   1   0       13.21       26.62     13.44 o
   9   1   0       12.08       -6.94     14.76 o
  10   1   0        9.34       11.35     18.07 o
   0   2   0    47344.36    46240.61   1782.59 o
   1   2   0    15039.53    15709.60    603.83 o
   2   2   0    12852.85    12752.14    345.58 o
   3   2   0     1199.66     1290.67     27.76 o
   4   2   0     2299.40     2177.51     35.37 o
   5   2   0       81.34      109.92      7.59 o
   6   2   0     2078.39     2018.83     32.21 o
   7   2   0       49.28       64.08     10.75 o
   8   2   0      226.42      215.12     16.85 o
   9   2   0        9.23      -10.77     16.65 o
  10   2   0       67.68       59.06     18.47 o
   1   3   0      138.47      117.62     10.58 o
   2   3   0     4183.07     4568.12     85.95 o
   3   3   0      168.27      131.51     19.04 o
   4   3   0      534.67      510.42     12.70 o
   5   3   0        8.98       10.17      6.15 o
   6   3   0      208.25      196.45     10.17 o
   7   3   0        1.91        2.09      8.47 o
   8   3   0        8.03       29.25     13.15 o
   9   3   0        3.61       -2.51     16.72 o
  10   3   0       36.02       -3.78     20.24 o
   0   4   0    14392.34    16373.85    634.22 o
   1   4   0      584.12      531.36     16.89 o
   2   4   0     2144.20     2054.86     43.27 o
   3   4   0       55.09       32.57      6.52 o
   4   4   0     3477.18     3414.21     92.70 o
   5   4   0       88.73      123.65      9.49 o
   6   4   0      381.63      430.19     16.20 o
   7   4   0        1.77        5.09     10.99 o
   8   4   0       18.60       16.46     17.09 o
   9   4   0        8.28        7.51     39.41 o
   1   5   0      201.89      197.69      7.03 o
   2   5   0      100.83       88.51      6.47 o
   3   5   0     1078.71     1027.64     32.79 o
   4   5   0      220.23      210.92     16.52 o
   5   5   0      253.91      252.06     13.48 o
   6   5   0       16.46       31.89     10.87 o
   7   5   0        0.12        7.93     12.01 o
   8   5   0       15.22       20.67     15.64 o
   9   5   0        2.34       22.30     23.34 o
   0   6   0     1295.15     1425.65     69.24 o
   1   6   0      208.13      201.60      8.94 o
   2   6   0     2682.49     2634.52     53.95 o
   3   6   0      137.57      116.15      9.04 o
   4   6   0      841.14      872.28     23.15 o
   5   6   0      240.15      211.21     13.60 o
   6   6   0      373.67      330.52     21.05 o
   7   6   0        8.44       15.07     13.17 o
   8   6   0       39.86       55.48     15.43 o
   9   6   0        0.23       70.68     33.10 o
   1   7   0       38.35       45.12     11.19 o
   2   7   0      151.65      123.20      7.91 o
   3   7   0      666.30      646.05     19.06 o
   4   7   0      178.80      198.25     12.69 o
   5   7   0       46.01       63.50     12.06 o
   6   7   0      251.22      256.27     27.31 o
   7   7   0        6.45       27.57     14.21 o
   8   7   0       10.59       -6.72     17.36 o
   0   8   0     1201.24     1226.08     67.65 o
   1   8   0        5.29        7.32      8.40 o
   2   8   0      594.92      594.56     24.63 o
   3   8   0       32.29       26.47      9.60 o
   4   8   0       49.24       46.21     11.38 o
   5   8   0      136.80      120.16     13.88 o
   6   8   0       10.24       26.87     13.71 o
   7   8   0       92.33      105.97     21.84 o
   1   9   0       61.40       83.24     11.05 o
   2   9   0       31.57       34.48      8.98 o
   3   9   0        5.05       14.71     12.19 o
   4   9   0       27.23       30.94     15.57 o
   5   9   0       88.84       97.76     18.39 o
   6   9   0        5.56       21.45     14.87 o
   0  10   0       32.07       31.87     11.34 o
   1  10   0        9.33        6.25     12.34 o
   2  10   0       96.57      107.87     10.89 o
   3  10   0       12.70       20.90     12.90 o
   4  10   0       11.65       28.03     15.42 o
   5  10   0        0.42       -5.36     15.09 o
   1  11   0       22.40       33.24     20.31 o
   2  11   0       15.17       31.70     10.86 o
   3  11   0       62.45       95.33     17.69 o
 -10   1   1       52.45       43.48     18.57 o
  -9   1   1        2.40       -0.48     15.13 o
  -8   1   1      134.68      121.08     14.89 o
  -7   1   1       86.13       94.85     10.88 o
  -6   1   1     2617.03     2644.84     40.13 o
  -5   1   1     1757.24     1850.08     28.81 o
  -4   1   1     3961.73     3909.08     62.91 o
  -3   1   1     2913.24     2996.53     56.19 o
  -2   1   1     8267.96     8276.65    259.33 o
  -1   1   1      138.31      116.60      7.25 o
   0   1   1      116.12      109.55      7.79 o
   1   1   1    31807.52    29516.22   2829.65 o
   2   1   1     3215.22     3215.85     89.92 o
   3   1   1       89.48       78.71      6.00 o
   4   1   1     5086.47     4914.02     72.60 o
   5   1   1     1490.37     1465.49     27.23 o
   6   1   1      763.57      722.44     15.76 o
   7   1   1      106.97      119.18     13.04 o
   8   1   1      191.10      188.60     16.02 o
   9   1   1        3.56       -2.73     14.93 o
  10   1   1      118.69      141.62     20.17 o
 -10   2   1       18.39        6.77     18.89 o
  -9   2   1       18.76       -9.27     18.35 o
  -8   2   1        1.52        6.84     12.76 o
  -7   2   1        1.44       22.08      9.56 o
  -6   2   1       11.93       64.02      8.46 o
  -5   2   1      292.60      302.67     11.40 o
  -4   2   1      887.11      842.56     15.06 o
  -3   2   1      166.27      119.43      6.10 o
  -2   2   1       10.35       -2.56      6.20 o
  -1   2   1     3704.26     4160.25    161.75 o
   0   2   1     3367.69     3500.69     98.83 o
   1   2   1      901.71      774.16     33.14 o
   2   2   1     3126.71     3188.47     68.94 o
   3   2   1     3204.90     3197.74     77.35 o
   4   2   1       38.26       33.07      5.78 o
   5   2   1       62.06       60.82      6.87 o
   6   2   1      116.41      116.00      8.15 o
   7   2   1       21.01        0.38      9.46 o
   8   2   1        7.02       10.52     13.30 o
   9   2   1       13.84       12.02     15.78 o
  10   2   1        0.59        8.32     17.71 o
 -10   3   1      106.09       83.98     21.67 o
  -9   3   1        5.87        5.85     16.88 o
  -8   3   1      301.07      307.34     17.69 o
  -7   3   1      767.94      746.08     18.87 o
  -6   3   1     1740.38     1747.03     34.85 o
  -5   3   1      430.35      430.47     18.97 o
  -4   3   1     6329.58     6298.46    101.86 o
  -3   3   1     1863.90     1886.96     44.00 o
  -2   3   1    19648.09    20035.62    419.41 o
  -1   3   1        9.60        1.88      5.61 o
   1   3   1     2737.57     2890.63    115.44 o
   2   3   1       61.70       43.21      4.93 o
   3   3   1       30.59       40.67      4.19 o
   4   3   1      420.05      368.51     10.82 o
   5   3   1      734.63      626.40     16.56 o
   6   3   1      694.14      702.29     17.23 o
   7   3   1       56.92       65.91      9.50 o
   8   3   1       94.06      119.66     14.83 o
   9   3   1       10.59       22.35     21.09 o
  10   3   1       27.54       47.71     24.56 o
  -9   4   1        3.58       20.87     22.37 o
  -8   4   1       41.34       43.13     17.54 o
  -7   4   1       98.59       99.29     11.87 o
  -6   4   1        0.78       -0.96      8.93 o
  -5   4   1       12.38       14.40      7.89 o
  -4   4   1        2.50       -2.24     17.72 o
  -3   4   1     2577.28     2583.37     75.54 o
  -2   4   1     1426.95     1453.85     31.49 o
  -1   4   1      282.65      372.01     13.38 o
   0   4   1      589.08      619.89     23.70 o
   1   4   1     1168.75     1419.73     63.85 o
   2   4   1       17.04       31.20      4.93 o
   3   4   1        0.49        9.42      5.33 o
   4   4   1       11.46       17.43      8.64 o
   5   4   1     1858.45     1761.20     34.44 o
   6   4   1      106.22      111.49     12.13 o
   7   4   1        0.52       -6.02     10.15 o
   8   4   1        0.29       23.86     28.02 o
   9   4   1        2.57       22.16     19.22 o
  -9   5   1       16.73       17.98     45.90 o
  -8   5   1       23.49       41.28     14.92 o
  -7   5   1      325.27      300.21     17.34 o
  -6   5   1      346.92      357.58     17.08 o
  -5   5   1      169.22      134.38     11.27 o
  -4   5   1     1260.71     1206.78     27.80 o
  -3   5   1       10.95        3.08      8.84 o
  -2   5   1     7929.61     8000.36    160.82 o
  -1   5   1      344.42      339.15     21.25 o
   0   5   1     9335.10     9003.67    250.63 o
   1   5   1      204.22      253.66      9.53 o
   2   5   1      320.09      279.19     10.63 o
   3   5   1       53.92       60.84     10.60 o
   4   5   1     1213.70     1116.51     26.21 o
   5   5   1      113.16       70.69     10.19 o
   6   5   1      613.23      612.72     21.15 o
   7   5   1       49.33       43.65     12.56 o
   8   5   1       97.22      115.25     23.02 o
   9   5   1       17.54       20.81     23.61 o
  -9   6   1       67.46       65.03     31.25 o
  -8   6   1        9.40       23.73     14.97 o
  -7   6   1       95.28       96.82     22.06 o
  -6   6   1        2.21       25.02     16.02 o
  -5   6   1      185.13      189.90     13.37 o
  -4   6   1       13.09       21.10      8.54 o
  -3   6   1     1818.76     1793.43     37.21 o
  -2   6   1     1545.27     1447.72     29.70 o
  -1   6   1       34.15       29.48      8.23 o
   0   6   1     1322.19     1227.83     43.83 o
   1   6   1        0.03       -4.77      4.77 o
   2   6   1      444.03      414.59     12.45 o
   3   6   1      556.80      546.38     16.66 o
   4   6   1      296.04      295.72     16.28 o
   5   6   1      497.47      460.54     23.02 o
   6   6   1       66.16       67.05     12.33 o
   7   6   1      197.03      207.84     16.81 o
   8   6   1       37.98       40.69     15.31 o
   9   6   1        0.09       36.93     31.66 o
  -8   7   1       16.27       18.75     17.44 o
  -7   7   1        2.69        2.51     13.38 o
  -6   7   1      286.70      337.23     19.20 o
  -5   7   1        6.90        6.16     10.56 o
  -4   7   1      651.36      643.83     20.30 o
  -3   7   1      404.91      331.95     13.77 o
  -2   7   1       10.21       20.51      6.36 o
  -1   7   1      183.70      190.15     10.86 o
   0   7   1      139.20      121.53     15.98 o
   1   7   1        0.76      -10.19     10.19 o
   2   7   1       63.14       52.55      6.96 o
   3   7   1      137.61      209.54     11.64 o
   4   7   1      385.54      425.47     23.90 o
   5   7   1      112.63      125.73     12.84 o
   6   7   1       32.35       19.52     12.82 o
   7   7   1       20.55       48.13     14.78 o
   8   7   1       29.11       18.84     28.42 o
  -7   8   1        8.81       36.02     15.12 o
  -6   8   1       33.26       18.39     25.80 o
  -5   8   1        2.79       15.30     11.96 o
  -4   8   1       47.98       55.69     11.16 o
  -3   8   1      659.51      709.01     34.47 o
  -2   8   1      368.71      335.43     22.69 o
  -1   8   1       62.56       47.78      9.77 o
   0   8   1      122.85      124.31     11.40 o
   1   8   1        2.73        5.43     12.12 o
   2   8   1       83.62       67.19      9.07 o
   3   8   1        3.03       -3.76     14.75 o
   4   8   1       15.49       16.94     10.62 o
   5   8   1      460.11      425.50     19.25 o
   6   8   1      128.46      129.07     15.53 o
   7   8   1        2.14       19.58     15.33 o
  -6   9   1        5.59       10.17     14.83 o
  -5   9   1      107.26      103.37     14.59 o
  -4   9   1      165.23      165.47     14.20 o
  -3   9   1        3.42       12.56     14.78 o
  -2   9   1       28.46       26.19      9.20 o
  -1   9   1        0.60       13.65     10.90 o
   0   9   1       90.97      112.27     11.06 o
   1   9   1        1.19        8.91      9.86 o
   2   9   1      262.40      291.54     12.96 o
   3   9   1        0.09        5.45     10.06 o
   4   9   1      149.47      120.81     15.82 o
   5   9   1        9.11       24.18     13.22 o
   6   9   1       29.88       71.06     15.90 o
  -5  10   1       18.06       53.87     16.15 o
  -4  10   1      137.49      166.32     15.12 o
  -3  10   1       32.43       58.25     11.78 o
  -2  10   1        0.40       10.14      9.22 o
  -1  10   1       69.77       38.30     13.04 o
   0  10   1        6.40      -10.35     10.35 o
   1  10   1       33.81       60.71      9.56 o
   2  10   1       18.66       31.16     10.71 o
   3  10   1        4.92       22.61     11.31 o
   4  10   1        0.16       11.64     12.70 o
   5  10   1        0.27       10.60     15.64 o
  -3  11   1        7.06       24.99     13.00 o
  -2  11   1      100.41      114.33     11.91 o
  -1  11   1       34.33       38.48     14.89 o
   0  11   1       52.77       68.82     15.53 o
   1  11   1       15.84       16.24     11.64 o
   2  11   1       28.83       21.72     13.79 o
   3  11   1       45.20       55.73     13.60 o
 -10   0   2       32.53       17.54     30.34 o
  -9   0   2      283.63      310.44     29.73 o
  -8   0   2      183.96      178.78     22.61 o
  -7   0   2     1623.35     1458.92     65.94 o
  -6   0   2     3173.09     3229.66     80.73 o
  -5   0   2     1421.47     1394.98     30.24 o
  -4   0   2    17916.46    17883.06    321.05 o
  -3   0   2     3117.03     3518.36     93.29 o
  -2   0   2    25322.93    22556.79   2255.68 o
  -1   0   2     2848.72     2893.15    112.08 o
   2   0   2     2543.58     2486.32     98.93 o
   3   0   2       33.74       14.25      4.14 o
   4   0   2    12407.83    12248.40    220.85 o
   5   0   2     2827.98     2969.52     56.12 o
   6   0   2     4473.98     4318.88    119.15 o
   7   0   2      155.23      114.24     18.04 o
   8   0   2      480.15      519.46     45.67 o
   9   0   2      150.82      163.23     25.56 o
  10   0   2       96.38      131.63     28.06 o
 -10   1   2       16.04      -14.50     18.38 o
  -9   1   2        5.81       27.62     15.46 o
  -8   1   2       12.20       25.14     13.26 o
  -7   1   2        1.68        0.63      9.51 o
  -6   1   2       61.18       75.83      7.87 o
  -5   1   2        2.81       -2.66      4.74 o
  -4   1   2      542.69      635.29     15.39 o
  -3   1   2      108.94       85.95      6.15 o
  -2   1   2      738.65      715.54     18.71 o
  -1   1   2     9669.67     9764.60    568.36 o
   0   1   2     5974.95     6310.13    172.22 o
   1   1   2    12447.51    13096.89    288.15 o
   2   1   2     4525.57     4844.49    190.65 o
   3   1   2     1953.25     2333.21     45.05 o
   4   1   2      964.08      962.89     16.61 o
   5   1   2     1096.78     1036.80     18.47 o
   6   1   2      399.93      374.40     11.58 o
   7   1   2      371.70      356.03     18.63 o
   8   1   2      107.95      110.35     20.29 o
   9   1   2       12.89       -7.62     14.90 o
  10   1   2       14.18       30.10     18.43 o
 -10   2   2       34.80       37.72     19.66 o
  -9   2   2       62.85       58.55     15.92 o
  -8   2   2      181.27      197.88     17.77 o
  -7   2   2      878.41      849.95     22.17 o
  -6   2   2     4722.38     4508.00     64.87 o
  -5   2   2       81.02       96.65      7.29 o
  -4   2   2     2353.32     2278.68     35.90 o
  -3   2   2      193.52      207.34     10.50 o
  -2   2   2    22989.66    23229.62    484.17 o
  -1   2   2      708.50      647.60     28.08 o
   0   2   2    13656.61    13841.58    377.35 o
   1   2   2     4087.46     4509.33    175.94 o
   2   2   2      215.42      180.72      6.48 o
   3   2   2     7929.21     8048.94    118.58 o
   4   2   2     7591.75     7655.07    114.09 o
   5   2   2      120.07      109.38      7.71 o
   6   2   2      793.56      825.12     17.48 o
   7   2   2      159.16      158.57     12.23 o
   8   2   2      514.09      537.91     22.74 o
   9   2   2        3.42       -7.49     15.56 o
  10   2   2      207.09      229.28     21.41 o
 -10   3   2        2.78       20.86     19.65 o
  -9   3   2      110.96      101.76     18.48 o
  -8   3   2       16.14       18.03     12.47 o
  -7   3   2       82.07      109.80      9.97 o
  -6   3   2       42.31       58.01      7.78 o
  -5   3   2       18.23        3.13      6.05 o
  -4   3   2      526.06      562.20     12.42 o
  -3   3   2      885.99      866.46     23.35 o
  -2   3   2     1044.20     1165.75     27.20 o
  -1   3   2      949.23      941.58     41.14 o
   1   3   2       14.41       36.17      7.50 o
   2   3   2     2620.94     2954.36     56.67 o
   3   3   2     2072.82     2274.06     36.24 o
   4   3   2       13.08        4.62      5.18 o
   5   3   2      193.15      186.07     12.29 o
   6   3   2      819.85      791.40     21.33 o
   7   3   2       72.43       66.72     10.73 o
   8   3   2       65.35       98.71     14.49 o
   9   3   2        0.92        7.97     18.42 o
  10   3   2        0.53       11.77     20.48 o
  -9   4   2        0.46       23.70     22.32 o
  -8   4   2       63.65       95.30     18.73 o
  -7   4   2       54.91       51.27     11.09 o
  -6   4   2     1145.13     1103.93     28.20 o
  -5   4   2      141.60      142.38      9.84 o
  -4   4   2     1476.27     1437.72     44.08 o
  -3   4   2      330.27      252.64      9.33 o
  -2   4   2      381.65      338.50     11.57 o
  -1   4   2       43.63       52.29      5.68 o
   0   4   2     2868.82     2896.99     84.20 o
   1   4   2      344.33      462.82     29.93 o
   2   4   2     3744.80     3740.57     76.73 o
   3   4   2     4717.44     4785.94    135.05 o
   4   4   2     4433.26     4207.32     94.23 o
   5   4   2     1210.12     1253.52     26.96 o
   6   4   2      554.26      545.12     18.34 o
   7   4   2       36.16       41.49     11.00 o
   8   4   2      459.10      440.77     28.62 o
   9   4   2        0.40       -1.91     19.15 o
  -9   5   2        4.79       66.31     28.88 o
  -8   5   2      124.44      119.39     16.10 o
  -7   5   2      124.02      121.12     13.94 o
  -6   5   2       40.51       72.35     11.70 o
  -5   5   2       76.60       55.91      9.70 o
  -4   5   2      233.81      240.65     11.85 o
  -3   5   2        0.49       -7.63     10.59 o
  -2   5   2      543.48      553.05     15.04 o
  -1   5   2     1039.83     1057.27     37.45 o
   0   5   2      329.46      377.81     24.82 o
   1   5   2     1190.48     1131.75     39.13 o
   2   5   2        0.25       -3.59      4.64 o
   3   5   2       78.29       68.96     10.57 o
   4   5   2      457.40      415.37     15.19 o
   5   5   2       32.85       21.22      9.06 o
   6   5   2      412.64      413.44     18.24 o
   7   5   2       12.75        9.99     11.53 o
   8   5   2        0.19       23.14     13.11 o
   9   5   2        2.49       21.63     23.33 o
  -9   6   2       28.84       71.67     32.53 o
  -8   6   2       32.01       11.68     14.70 o
  -7   6   2      237.43      210.29     16.69 o
  -6   6   2      303.66      376.65     18.12 o
  -5   6   2       70.66       82.64     12.94 o
  -4   6   2      424.17      446.52     16.18 o
  -3   6   2        1.40        2.89      7.16 o
  -2   6   2     2421.41     2434.03     46.81 o
  -1   6   2       40.90       50.59      7.34 o
   0   6   2     1031.42      980.56     72.23 o
   1   6   2      379.62      299.55     23.19 o
   2   6   2      996.54      912.85     29.16 o
   3   6   2      165.51      210.82     10.83 o
   4   6   2      715.10      718.82     20.41 o
   5   6   2        6.96        1.49      9.55 o
   6   6   2      307.52      327.31     20.36 o
   7   6   2       21.69       30.59     15.17 o
   8   6   2      144.76      127.52     17.10 o
   9   6   2        0.82       10.08     29.91 o
  -8   7   2        0.33      -15.00     21.09 o
  -7   7   2       25.37       25.67     14.57 o
  -6   7   2       27.07       39.43     15.45 o
  -5   7   2       21.99       11.25     11.03 o
  -4   7   2       14.69       23.58      9.53 o
  -3   7   2      103.30       85.46      9.23 o
  -2   7   2     1041.45      991.39     22.45 o
  -1   7   2       58.75       30.52      8.22 o
   0   7   2      119.02      133.83     16.06 o
   1   7   2      370.78      387.11     11.23 o
   2   7   2       77.91       76.24      7.38 o
   3   7   2      244.69      253.57     12.51 o
   4   7   2      301.91      315.92     17.26 o
   5   7   2       17.12       20.30     10.81 o
   6   7   2      223.31      194.85     15.92 o
   7   7   2        2.22       24.00     13.92 o
   8   7   2        0.50        6.06     17.47 o
  -7   8   2        5.88       29.02     14.98 o
  -6   8   2       18.43       24.47     16.37 o
  -5   8   2        2.21       13.22     14.32 o
  -4   8   2      661.25      654.20     21.85 o
  -3   8   2       35.79       44.57      9.67 o
  -2   8   2     1391.16     1386.14     33.21 o
  -1   8   2      112.79      114.82     12.47 o
   0   8   2      269.90      282.42     13.91 o
   1   8   2        0.70        4.72      6.76 o
   2   8   2       22.74       12.84      7.97 o
   3   8   2      216.84      205.35     12.43 o
   4   8   2      203.56      189.99     13.58 o
   5   8   2        1.08        1.18     11.96 o
   6   8   2      159.89      213.18     18.37 o
   7   8   2        2.10        7.73     15.42 o
  -6   9   2        0.10        8.60     15.06 o
  -5   9   2        0.83       27.44     13.29 o
  -4   9   2       79.03       74.78     13.85 o
  -3   9   2      242.04      282.89     15.57 o
  -2   9   2      152.72      118.27     10.42 o
  -1   9   2      247.01      219.57     16.22 o
   0   9   2      264.38      286.69     15.04 o
   1   9   2       20.75       40.39      7.65 o
   2   9   2       12.51       19.26      8.69 o
   3   9   2        1.01       15.56     10.35 o
   4   9   2        5.09       13.56     11.56 o
   5   9   2        0.00        0.49     13.02 o
   6   9   2       94.33       90.15     16.22 o
  -5  10   2       37.92       35.74     15.67 o
  -4  10   2       16.05       28.18     12.94 o
  -3  10   2        3.17       -4.67     10.68 o
  -2  10   2        4.30       17.38      9.42 o
  -1  10   2       25.69       40.79     13.41 o
   0  10   2        2.39       -4.61     12.94 o
   1  10   2       22.10       32.98      9.24 o
   2  10   2      178.36      176.09     16.16 o
   3  10   2        3.12        8.37     11.29 o
   4  10   2        7.62       20.26     13.02 o
   5  10   2        0.88        9.69     15.48 o
  -3  11   2        8.61       23.54     14.97 o
  -2  11   2       26.09       20.84     10.48 o
  -1  11   2       55.31       40.58     15.16 o
   0  11   2      176.20      189.51     19.32 o
   1  11   2        6.40       29.30     10.05 o
   2  11   2        0.31        1.26     10.75 o
   3  11   2        7.47        8.27     18.84 o
 -10   1   3       25.29       32.39     17.93 o
  -9   1   3       54.54       53.33     15.74 o
  -8   1   3      571.59      635.30     23.92 o
  -7   1   3      175.85      193.43     12.44 o
  -6   1   3     2348.60     2287.47     38.71 o
  -5   1   3       29.66       31.54      5.38 o
  -4   1   3      110.17      144.83      5.93 o
  -3   1   3      120.19      101.54      5.55 o
  -2   1   3      272.35      325.77     10.75 o
  -1   1   3    11086.21    10971.71    404.85 o
   0   1   3     7748.43     7538.10    205.59 o
   1   1   3    30833.20    30995.35    844.73 o
   2   1   3    17547.19    18356.07    390.95 o
   3   1   3    17106.00    17806.25    280.67 o
   4   1   3     3824.78     3529.44     50.09 o
   5   1   3      412.30      416.96     13.15 o
   6   1   3      336.03      367.78     13.36 o
   7   1   3      105.56       99.13     12.63 o
   8   1   3      861.31      891.84     28.22 o
   9   1   3       67.27       65.27     17.05 o
  10   1   3      144.29      184.49     28.78 o
 -10   2   3       79.10       63.32     19.96 o
  -9   2   3       31.92       37.83     15.47 o
  -8   2   3      129.61      139.47     14.84 o
  -7   2   3       43.88       41.35     10.38 o
  -6   2   3       92.12      119.11      8.38 o
  -5   2   3      127.90      123.44      7.75 o
  -4   2   3       75.42       61.57      5.37 o
  -3   2   3       72.90       63.54      6.60 o
  -2   2   3       33.51       48.88     10.80 o
  -1   2   3       53.19        9.79      4.40 o
   0   2   3      160.14      222.35      9.94 o
   1   2   3     1406.11     1107.32     45.18 o
   2   2   3      734.63      698.96     15.54 o
   3   2   3      516.33      582.47     11.52 o
   4   2   3     1881.86     2147.70     34.67 o
   5   2   3     1109.18     1148.67     23.66 o
   6   2   3      689.59      691.10     21.70 o
   7   2   3       29.79       37.59     10.26 o
   8   2   3      199.70      204.12     16.62 o
   9   2   3        6.21       -2.57     19.18 o
  10   2   3        0.69       37.37     20.91 o
 -10   3   3       25.52        1.48     19.41 o
  -9   3   3      222.51      229.87     42.21 o
  -8   3   3      197.04      212.84     15.83 o
  -7   3   3      154.56      147.74     10.42 o
  -6   3   3     1302.79     1315.74     25.13 o
  -5   3   3      394.69      376.84     11.37 o
  -4   3   3     1374.46     1244.28     24.78 o
  -3   3   3      724.69      688.88     17.65 o
  -2   3   3     5450.20     5387.63    115.22 o
  -1   3   3     1274.37     1294.24     54.22 o
   1   3   3      350.66      419.97     22.55 o
   2   3   3     3341.91     3217.90     61.61 o
   3   3   3      183.06      156.16      5.96 o
   4   3   3     7205.05     6853.91    110.78 o
   5   3   3        2.62       -6.36      6.36 o
   6   3   3      684.62      708.79     17.50 o
   7   3   3       86.89       94.81      9.98 o
   8   3   3      183.70      163.64     15.76 o
   9   3   3        1.92      -13.81     17.49 o
  10   3   3        2.15       -5.25     38.99 o
  -9   4   3        0.09      -11.12     21.21 o
  -8   4   3       54.56       40.21     20.20 o
  -7   4   3      126.86       94.06     11.70 o
  -6   4   3       40.89       37.05      9.55 o
  -5   4   3      232.69      198.60     10.86 o
  -4   4   3       44.56       21.44      9.98 o
  -3   4   3       12.00       -0.24      4.31 o
  -2   4   3       63.87       58.34      5.17 o
  -1   4   3      158.77      229.04     26.48 o
   0   4   3     1904.12     1953.57     58.83 o
   1   4   3        2.36       25.58      4.34 o
   2   4   3      356.85      376.91     11.94 o
   3   4   3      582.67      665.06     21.42 o
   4   4   3      760.00      714.21     19.51 o
   5   4   3       28.07       13.46      7.92 o
   6   4   3      161.62      165.86     11.77 o
   7   4   3       16.72       16.33     10.53 o
   8   4   3       11.17       41.57     17.66 o
   9   4   3       17.99       -6.49     19.30 o
  -9   5   3       42.77       49.01     24.57 o
  -8   5   3      104.41      132.13     16.31 o
  -7   5   3        1.53        9.82     12.15 o
  -6   5   3      647.32      661.80     22.14 o
  -5   5   3        1.90       10.44      8.83 o
  -4   5   3      481.27      550.58     18.53 o
  -3   5   3     1664.62     1463.03     54.83 o
  -2   5   3     1606.41     1542.70     33.64 o
  -1   5   3      248.36      238.97     15.76 o
   0   5   3      246.83      241.88     18.73 o
   1   5   3     1016.91     1032.65     21.17 o
   2   5   3      103.67      100.92      5.99 o
   3   5   3      155.71      176.88     13.48 o
   4   5   3     2011.59     1964.30     40.85 o
   5   5   3        0.37        3.01      8.65 o
   6   5   3      593.94      650.72     21.80 o
   7   5   3       35.05       34.77     11.69 o
   8   5   3       77.69      104.44     23.34 o
   9   5   3       49.89        4.52     25.73 o
  -9   6   3        4.56       56.95     32.89 o
  -8   6   3       64.59       66.01     18.63 o
  -7   6   3       72.38       64.76     13.64 o
  -6   6   3       20.24       14.96     11.10 o
  -5   6   3      240.77      252.49     14.26 o
  -4   6   3       34.29       41.90      8.90 o
  -3   6   3       57.19       83.82      8.47 o
  -2   6   3      555.30      546.22     14.53 o
  -1   6   3     4546.67     4261.09     94.24 o
   0   6   3     4224.92     4079.49     74.89 o
   1   6   3      441.69      456.41     18.71 o
   2   6   3     1094.91     1050.11     21.42 o
   3   6   3      688.92      595.35     24.29 o
   4   6   3      396.13      375.53     15.22 o
   5   6   3        8.46       -9.50      9.50 o
   6   6   3      224.85      198.32     15.08 o
   7   6   3      172.94      183.30     16.28 o
   8   6   3        1.30       20.60     17.73 o
   9   6   3       19.85       15.32     30.67 o
  -8   7   3      113.43      122.88     17.83 o
  -7   7   3      116.63      151.25     16.75 o
  -6   7   3      106.80      117.86     14.48 o
  -5   7   3       97.03       60.59     11.70 o
  -4   7   3        7.33       -4.38      9.07 o
  -3   7   3      207.29      175.11     13.60 o
  -2   7   3      317.00      329.29     24.22 o
  -1   7   3        1.75        0.19      7.39 o
   0   7   3     1254.20     1201.03     31.26 o
   1   7   3      252.34      261.39     14.73 o
   2   7   3      573.31      556.74     14.89 o
   3   7   3      446.37      543.93     21.05 o
   4   7   3      385.64      397.65     19.83 o
   5   7   3        0.10       14.84     11.22 o
   6   7   3      208.42      237.43     16.84 o
   7   7   3        0.12       23.77     14.51 o
   8   7   3      178.03      166.49     20.54 o
  -7   8   3        0.27       -9.44     14.89 o
  -6   8   3       10.90       29.15     13.93 o
  -5   8   3      161.14      180.39     21.79 o
  -4   8   3       62.43       51.52     11.01 o
  -3   8   3       14.42       18.27      9.13 o
  -2   8   3        3.07       16.33     11.18 o
  -1   8   3      383.82      326.49     17.94 o
   0   8   3      840.99      820.55     36.94 o
   1   8   3      175.28      191.76     13.15 o
   2   8   3       70.59       79.69     10.34 o
   3   8   3      243.91      231.94     14.44 o
   4   8   3        0.55       26.22     10.87 o
   5   8   3        0.27       21.43     13.81 o
   6   8   3        5.55        5.29     13.28 o
   7   8   3        1.76       16.63     15.45 o
  -6   9   3        9.69       42.02     15.24 o
  -5   9   3       16.62       15.80     13.03 o
  -4   9   3       18.73       35.12     11.88 o
  -3   9   3       19.17       43.46     10.52 o
  -2   9   3       34.38       48.99     10.14 o
  -1   9   3        0.51        3.14     11.93 o
   0   9   3      377.82      351.11     21.89 o
   1   9   3      194.38      241.00     10.82 o
   2   9   3      291.50      294.76     23.13 o
   3   9   3       43.03       58.42     11.01 o
   4   9   3        4.65        8.70     11.59 o
   5   9   3       40.38       62.94     14.05 o
   6   9   3       45.13       19.90     16.96 o
  -5  10   3        0.32        8.18     15.18 o
  -4  10   3        0.98       -7.09     15.24 o
  -3  10   3       40.67       14.75     16.51 o
  -2  10   3      104.51      103.16     15.37 o
  -1  10   3       98.89       86.19     14.92 o
   0  10   3      186.47      202.67     14.99 o
   1  10   3      158.84      187.14     16.37 o
   2  10   3       10.47       33.94     11.35 o
   3  10   3       56.54       53.82     11.99 o
   4  10   3       14.95       26.99     13.10 o
   5  10   3       10.13       13.84     15.53 o
  -3  11   3        3.46       17.13     12.35 o
  -2  11   3       20.41       18.86     15.20 o
  -1  11   3       12.44        6.81     14.92 o
   0  11   3       10.79       19.17     15.80 o
   1  11   3       11.90        9.67     13.09 o
   2  11   3        9.30       20.22     17.35 o
   3  11   3       64.03       50.14     13.86 o
 -10   0   4        8.43      -23.48     23.48 o
  -9   0   4       92.12       92.93     23.37 o
  -8   0   4      352.98      360.26     45.17 o
  -7   0   4      151.24      136.57     25.06 o
  -6   0   4      415.44      355.34     19.90 o
  -5   0   4      216.32      253.51     16.21 o
  -4   0   4      178.59      116.04      7.99 o
  -3   0   4    13323.36    14053.97    699.19 o
  -2   0   4    27254.04    28124.21    757.46 o
  -1   0   4     1214.56     1193.98     33.43 o
   0   0   4      159.96      153.09      8.04 o
   1   0   4     6707.35     7047.89    267.60 o
   3   0   4        8.04       -2.12      7.42 o
   4   0   4    19643.28    19442.04    394.95 o
   5   0   4       87.83       84.12     11.43 o
   6   0   4      284.00      298.92     24.32 o
   7   0   4      184.65      165.81     26.59 o
   8   0   4      144.66      110.65     22.41 o
   9   0   4       65.17       46.00     23.01 o
  10   0   4        2.68       20.45     25.70 o
 -10   1   4        6.47        1.23     19.27 o
  -9   1   4        5.82       20.62     14.72 o
  -8   1   4        0.13       -6.93     12.52 o
  -7   1   4        0.11       -6.50     12.49 o
  -6   1   4       67.18       55.03      7.56 o
  -5   1   4       11.77       -0.57      4.65 o
  -4   1   4        2.54       -3.05      3.05 o
  -3   1   4      139.35      190.56      7.29 o
  -2   1   4        4.19       15.88      3.90 o
  -1   1   4     6849.23     7050.31    299.09 o
   0   1   4     1537.49     1573.68     44.51 o
   1   1   4     2512.79     2552.96     58.10 o
   2   1   4     1553.28     1761.86     40.00 o
   3   1   4      459.49      624.25     19.42 o
   4   1   4       81.60       78.76      5.22 o
   5   1   4      265.49      261.19     10.00 o
   6   1   4     1249.30     1193.49     21.64 o
   7   1   4       23.83       21.16     11.48 o
   8   1   4        0.03       14.66     13.38 o
   9   1   4       19.41       15.06     16.19 o
  10   1   4        0.05      -17.51     17.51 o
 -10   2   4       19.65       21.18     19.03 o
  -9   2   4      113.08      125.21     17.23 o
  -8   2   4      387.76      410.48     22.66 o
  -7   2   4      200.97      160.43     14.50 o
  -6   2   4      218.67      218.80      9.58 o
  -5   2   4     1250.39     1271.99     35.17 o
  -4   2   4      315.16      307.80      9.01 o
  -3   2   4    20852.38    21568.00    344.19 o
  -2   2   4     4382.02     4226.36     90.55 o
  -1   2   4     1138.11     1394.23     56.26 o
   0   2   4     2118.00     2261.48     69.00 o
   1   2   4      843.85      771.74     24.27 o
   2   2   4    15496.84    15458.94    247.70 o
   3   2   4       53.07       87.69      4.28 o
   4   2   4    16999.45    17070.48    250.11 o
   5   2   4     1817.09     1756.20     32.87 o
   6   2   4     3766.66     3658.53     65.46 o
   7   2   4      267.96      247.71     12.16 o
   8   2   4      410.51      439.28     33.04 o
   9   2   4       30.10       32.03     16.08 o
  10   2   4       38.44       35.99     18.54 o
 -10   3   4       19.54       27.06     19.53 o
  -9   3   4       22.61       40.64     28.78 o
  -8   3   4       14.59        4.82     12.21 o
  -7   3   4       35.92       36.26      8.76 o
  -6   3   4       37.99       48.17      7.66 o
  -5   3   4      287.04      326.47     10.66 o
  -4   3   4       41.98       64.45      6.73 o
  -3   3   4      403.09      492.47     14.32 o
  -2   3   4      725.30      718.27     18.14 o
  -1   3   4        7.11       20.13      6.26 o
   1   3   4      400.33      445.07     17.56 o
   2   3   4     2342.34     2430.33     57.38 o
   3   3   4      829.24      728.21     15.46 o
   4   3   4      351.29      360.32     11.17 o
   5   3   4      635.09      601.16     15.95 o
   6   3   4      164.12      175.38     10.20 o
   7   3   4        3.89       14.14      8.94 o
   8   3   4        0.57       14.25     13.48 o
   9   3   4       19.52       29.54     17.82 o
  10   3   4        0.14      -16.56     21.24 o
  -9   4   4       49.16       36.46     23.16 o
  -8   4   4      266.89      241.65     25.21 o
  -7   4   4      247.48      232.54     14.13 o
  -6   4   4       30.60       33.28     12.85 o
  -5   4   4      328.69      321.03     13.00 o
  -4   4   4       66.63       37.90     10.50 o
  -3   4   4     1698.29     1555.39     31.03 o
  -2   4   4     7651.65     7701.93    194.72 o
  -1   4   4     2419.67     2504.74     66.48 o
   0   4   4     5711.44     5625.83    120.48 o
   1   4   4    13458.24    13859.82    292.73 o
   2   4   4     6131.57     5868.24    118.60 o
   3   4   4     1090.50     1104.29     30.40 o
   4   4   4     1657.98     1615.03     31.48 o
   5   4   4       51.45       42.83      8.23 o
   6   4   4      809.41      777.44     21.59 o
   7   4   4      119.57      114.94     12.12 o
   8   4   4      715.45      681.93     26.43 o
   9   4   4        2.56      -21.98     21.98 o
  -9   5   4       56.77       59.27     24.47 o
  -8   5   4       11.32       20.30     14.27 o
  -7   5   4        0.22      -11.23     11.23 o
  -6   5   4      318.26      328.14     16.41 o
  -5   5   4      793.73      669.01     33.86 o
  -4   5   4      144.94      152.57     10.24 o
  -3   5   4      106.50       94.64     13.51 o
  -2   5   4       82.74       94.17      5.99 o
  -1   5   4      158.73      123.50      7.85 o
   0   5   4      322.67      299.07     10.84 o
   1   5   4     2347.55     2308.17     52.41 o
   2   5   4      310.73      308.79      9.75 o
   3   5   4      506.51      509.64     32.05 o
   4   5   4      201.77      191.11     10.98 o
   5   5   4        9.88       11.25      8.83 o
   6   5   4       72.81       71.69     11.72 o
   7   5   4       32.27       52.36     12.08 o
   8   5   4        9.24       23.95     14.51 o
   9   5   4        5.51       17.34     21.64 o
  -9   6   4        9.29       13.56     31.43 o
  -8   6   4        9.37       36.16     15.52 o
  -7   6   4        1.76        9.82     13.18 o
  -6   6   4      168.04      175.18     14.71 o
  -5   6   4        7.58        9.60      9.79 o
  -4   6   4      365.65      347.25     14.46 o
  -3   6   4      535.78      541.81     16.69 o
  -2   6   4      810.80      781.60     18.26 o
  -1   6   4     1006.05      963.57     26.27 o
   0   6   4      757.44      703.05     16.46 o
   1   6   4       26.12       26.81      5.35 o
   2   6   4     1337.45     1378.11     26.51 o
   3   6   4      102.36      117.85      9.33 o
   4   6   4      863.59      812.95     22.25 o
   5   6   4        0.68        8.71      9.82 o
   6   6   4      180.91      173.69     14.39 o
   7   6   4        0.69        9.29     16.02 o
   8   6   4       67.04       72.03     15.83 o
   9   6   4        0.44       13.78     30.45 o
  -8   7   4        0.10       15.68     16.80 o
  -7   7   4       78.35       66.23     14.97 o
  -6   7   4        4.03        7.39     24.76 o
  -5   7   4        4.22       10.05     10.80 o
  -4   7   4      111.79      102.91     11.32 o
  -3   7   4       15.93        7.06      8.15 o
  -2   7   4       10.47        5.42     11.01 o
  -1   7   4      381.48      397.91     26.76 o
   0   7   4      573.47      607.86     29.75 o
   1   7   4      290.63      334.10     14.18 o
   2   7   4      101.97      109.71      7.70 o
   3   7   4      305.42      309.83     13.34 o
   4   7   4       43.10       53.89     10.54 o
   5   7   4        1.92       24.40     11.46 o
   6   7   4       88.21      100.00     14.49 o
   7   7   4        0.01       -3.84     14.20 o
   8   7   4        0.45       -1.91     17.65 o
  -7   8   4       27.01       13.35     15.43 o
  -6   8   4      100.97      106.06     15.98 o
  -5   8   4       11.30       38.99     12.70 o
  -4   8   4      147.91      167.37     13.26 o
  -3   8   4      255.31      227.80     21.68 o
  -2   8   4       14.30       31.09     12.14 o
  -1   8   4        5.84       11.14      9.32 o
   0   8   4       52.04       57.52      9.55 o
   1   8   4      102.31       78.65      7.22 o
   2   8   4      575.15      554.33     19.61 o
   3   8   4       26.20       11.75      9.33 o
   4   8   4      350.55      365.67     17.61 o
   5   8   4      138.19      170.48     14.74 o
   6   8   4        9.18       13.14     13.88 o
   7   8   4        0.18        8.93     15.20 o
  -6   9   4       16.29       23.25     14.63 o
  -5   9   4       15.94       20.86     13.09 o
  -4   9   4        2.02       24.05     18.73 o
  -3   9   4       15.22       10.85     10.16 o
  -2   9   4       29.68       29.55     14.04 o
  -1   9   4      193.21      168.19     15.72 o
   0   9   4        6.79       24.33     11.11 o
   1   9   4       51.24       64.08      9.71 o
   2   9   4      147.68      126.00     10.63 o
   3   9   4        2.28       13.46     10.34 o
   4   9   4      154.92      166.59     20.79 o
   5   9   4       24.22       36.40     13.70 o
   6   9   4        4.20       -3.59     14.59 o
  -5  10   4        4.62        6.39     14.86 o
  -4  10   4       10.51       15.38     12.70 o
  -3  10   4        9.36        3.80     10.90 o
  -2  10   4        4.75       10.85     14.89 o
  -1  10   4      141.93      140.17     16.98 o
   0  10   4      173.83      170.41     14.86 o
   1  10   4        0.23        7.69      8.72 o
   2  10   4       40.57       39.88     10.57 o
   3  10   4       20.87       42.33     11.81 o
   4  10   4       29.53       38.17     13.04 o
   5  10   4       14.18       27.46     15.92 o
  -3  11   4       44.32       38.91     12.87 o
  -2  11   4        1.02        5.95     14.78 o
  -1  11   4       30.51       35.60     15.71 o
   0  11   4        9.92        0.74     16.36 o
   1  11   4        4.47       20.06     27.66 o
   2  11   4       64.77       86.93     24.25 o
   3  11   4        7.32       28.26     14.77 o
 -10   1   5       77.67       77.06     20.28 o
  -9   1   5      168.10      180.32     17.86 o
  -8   1   5        4.31        7.71     12.56 o
  -7   1   5      317.02      326.09     14.74 o
  -6   1   5        8.43       -0.53      6.60 o
  -5   1   5      948.66      892.35     15.37 o
  -4   1   5     5241.28     5213.03     67.91 o
  -3   1   5     3347.52     3105.68     58.14 o
  -2   1   5    34073.48    34005.56    746.16 o
  -1   1   5      591.91      574.78     17.84 o
   0   1   5     9761.54    10283.66    388.64 o
   1   1   5     7626.30     7439.33    282.67 o
   2   1   5     5693.22     5467.71    167.82 o
   3   1   5       20.91       11.14      5.88 o
   4   1   5     2002.44     1847.06     29.78 o
   5   1   5      843.60      860.61     16.39 o
   6   1   5      605.65      574.82     15.47 o
   7   1   5        5.02        4.77     11.28 o
   8   1   5      379.01      397.87     20.70 o
   9   1   5      109.93      122.00     18.03 o
  10   1   5       11.90        8.14     18.47 o
 -10   2   5        0.62       -1.45     18.57 o
  -9   2   5       22.02       33.35     17.17 o
  -8   2   5       40.43       75.53     12.19 o
  -7   2   5      110.92      122.62     11.38 o
  -6   2   5       37.48       59.25      7.22 o
  -5   2   5       63.51       70.75      7.13 o
  -4   2   5      416.81      379.88     10.22 o
  -3   2   5      135.69      180.61      6.63 o
  -2   2   5      289.30      240.21     12.79 o
  -1   2   5     2014.25     1835.07     73.26 o
   0   2   5     2410.09     2132.03     61.01 o
   1   2   5      381.59      482.87     16.86 o
   2   2   5     5329.39     5724.07     93.15 o
   3   2   5      371.70      440.22      9.28 o
   4   2   5     1749.58     1761.82     29.35 o
   5   2   5       20.28       42.06      7.21 o
   6   2   5      233.64      256.50     12.78 o
   7   2   5        0.21       25.79     11.90 o
   8   2   5      187.83      207.10     20.80 o
   9   2   5       17.82       21.14     15.64 o
  10   2   5       36.13       39.78     29.20 o
 -10   3   5        1.45       25.84     19.59 o
  -9   3   5        1.25       19.86     18.15 o
  -8   3   5       38.98       32.98     13.20 o
  -7   3   5       29.12       22.94      8.56 o
  -6   3   5      366.28      356.80     12.41 o
  -5   3   5     2206.82     2038.50     34.19 o
  -4   3   5      570.83      600.98     15.22 o
  -3   3   5     1916.56     1667.22     34.70 o
  -2   3   5     4616.74     4697.00     84.62 o
  -1   3   5       20.99       33.04      6.91 o
   1   3   5     1839.44     1757.89     39.15 o
   2   3   5     8675.58     8206.77    224.37 o
   3   3   5      121.36      118.52      5.73 o
   4   3   5     1923.43     1780.05     32.21 o
   5   3   5       77.34      124.64     21.16 o
   6   3   5      155.42      148.45     10.01 o
   7   3   5        6.32       -4.27      8.84 o
   8   3   5      144.99      149.24     15.52 o
   9   3   5        1.49      -18.30     36.45 o
  10   3   5       77.63       77.97     23.00 o
  -9   4   5        1.98       43.40     23.60 o
  -8   4   5        7.97       21.88     19.99 o
  -7   4   5        1.55        7.20     10.29 o
  -6   4   5        1.86       -2.39      8.83 o
  -5   4   5      477.93      426.21     22.57 o
  -4   4   5       45.06       74.71      9.74 o
  -3   4   5      983.72     1000.87     25.17 o
  -2   4   5     1708.95     1604.45     43.13 o
  -1   4   5        8.64       13.46      5.60 o
   0   4   5      122.12      136.00     16.14 o
   1   4   5      780.43      733.28     19.50 o
   2   4   5      828.00      866.21     21.15 o
   3   4   5      698.32      808.57     44.01 o
   4   4   5      127.31      114.42      8.48 o
   5   4   5       44.76       11.63      7.68 o
   6   4   5      246.41      229.26     13.06 o
   7   4   5      109.88       79.82     10.16 o
   8   4   5        7.21       31.48     11.51 o
   9   4   5        3.38       28.19     27.69 o
  -9   5   5        1.88        5.73     23.64 o
  -8   5   5       59.93       77.56     14.97 o
  -7   5   5        3.44        6.87     11.76 o
  -6   5   5       38.66       51.47     18.75 o
  -5   5   5       54.14       58.78     10.23 o
  -4   5   5      550.97      553.80     20.48 o
  -3   5   5     1097.16     1059.33     42.61 o
  -2   5   5     1552.30     1530.74     32.80 o
  -1   5   5       98.19      138.64      8.42 o
   0   5   5     1766.86     1603.04     37.69 o
   1   5   5      572.29      583.84     31.95 o
   2   5   5     7370.62     7091.71    116.55 o
   3   5   5      118.24      152.23     12.66 o
   4   5   5      525.45      502.95     16.46 o
   5   5   5       73.18       75.82     10.28 o
   6   5   5        7.72      -10.18     10.18 o
   7   5   5      337.83      395.44     19.87 o
   8   5   5        5.07       17.98     13.38 o
   9   5   5        0.13       24.90     20.32 o
  -9   6   5       20.85       -0.87     31.38 o
  -8   6   5       59.21       48.73     15.65 o
  -7   6   5       36.86       56.10     13.78 o
  -6   6   5        0.78       -1.63     11.41 o
  -5   6   5      710.66      685.02     21.83 o
  -4   6   5       28.88       23.13      8.77 o
  -3   6   5     1604.16     1515.48     32.61 o
  -2   6   5       30.48       42.84      8.22 o
  -1   6   5        6.72       -6.36      6.74 o
   0   6   5      964.39      912.88     24.95 o
   1   6   5      129.54      149.52      9.37 o
   2   6   5     1572.17     1528.40     28.95 o
   3   6   5       21.77       18.40      7.54 o
   4   6   5     1533.87     1489.62     33.71 o
   5   6   5        4.04       34.40     10.26 o
   6   6   5       50.66       70.51     12.73 o
   7   6   5      255.18      253.07     17.83 o
   8   6   5       12.41       -1.08     14.77 o
   9   6   5        5.09      -17.84     29.00 o
  -8   7   5       18.36       46.48     16.13 o
  -7   7   5      171.53      162.96     16.69 o
  -6   7   5        1.29      -12.13     12.13 o
  -5   7   5      164.68      164.22     13.58 o
  -4   7   5       25.85       22.33     10.14 o
  -3   7   5      149.61      130.86     10.11 o
  -2   7   5     1328.88     1330.26     42.51 o
  -1   7   5     1517.80     1454.01     52.01 o
   0   7   5     1950.51     1875.87     63.26 o
   1   7   5      843.08      813.83     23.93 o
   2   7   5      808.15      772.39     18.17 o
   3   7   5       74.88       76.22      9.32 o
   4   7   5      364.72      319.34     14.95 o
   5   7   5       18.59       -9.25     10.50 o
   6   7   5      337.69      333.74     21.10 o
   7   7   5       18.52       28.79     14.30 o
   8   7   5       57.35       41.77     18.21 o
  -7   8   5       23.50       34.21     15.40 o
  -6   8   5       66.17      101.04     17.52 o
  -5   8   5       57.47       59.36     12.97 o
  -4   8   5      203.07      185.33     13.39 o
  -3   8   5       58.58       43.80      9.90 o
  -2   8   5      115.29      136.84     14.96 o
  -1   8   5      131.98      157.73     12.60 o
   0   8   5       50.31       30.50      9.55 o
   1   8   5      228.97      252.38     10.26 o
   2   8   5       76.74       96.39     14.66 o
   3   8   5      237.32      239.09     13.08 o
   4   8   5      202.48      206.84     14.16 o
   5   8   5      119.27      154.54     16.20 o
   6   8   5       26.49       27.29     14.05 o
   7   8   5       91.79       53.31     16.14 o
  -6   9   5       16.54       59.85     20.01 o
  -5   9   5       14.57       27.83     12.99 o
  -4   9   5       44.59       59.43     12.54 o
  -3   9   5       44.69       45.55     11.26 o
  -2   9   5      175.46      170.72     17.78 o
  -1   9   5      255.91      250.86     26.96 o
   0   9   5      104.81      111.71     12.44 o
   1   9   5      112.36      108.45      8.99 o
   2   9   5       12.00       11.51      9.14 o
   3   9   5        1.05       12.00     10.45 o
   4   9   5        1.73       -0.85     11.54 o
   5   9   5        1.27        3.95     13.31 o
   6   9   5      126.12      112.12     16.78 o
  -5  10   5        1.99       16.04     17.43 o
  -4  10   5       72.04       71.33     13.36 o
  -3  10   5       14.04       62.99     11.81 o
  -2  10   5        0.06       -6.52     15.34 o
  -1  10   5       35.91       50.23     15.00 o
   0  10   5        6.34        1.71     12.58 o
   1  10   5       85.69       72.46     13.52 o
   2  10   5        3.98       -2.65     12.37 o
   3  10   5       95.00       76.18     12.60 o
   4  10   5        2.37       14.28     13.11 o
   5  10   5        7.47       17.29     15.52 o
  -3  11   5        5.70       -2.35     12.07 o
  -2  11   5       56.15       52.76     16.25 o
  -1  11   5        5.55        0.69     15.59 o
   0  11   5       12.29       12.87     17.36 o
   1  11   5       28.34       21.04     15.84 o
   2  11   5        7.50        5.78     11.24 o
   3  11   5       22.80       47.68     17.37 o
 -10   0   6        0.39      -21.55     23.76 o
  -9   0   6        3.24        9.98     21.72 o
  -8   0   6      346.55      322.33     26.19 o
  -7   0   6      135.22      145.16     18.84 o
  -6   0   6      903.13      862.76     26.74 o
  -5   0   6     8244.65     7809.55    142.93 o
  -4   0   6     1539.48     1498.14     36.72 o
  -3   0   6      142.59      122.80     10.72 o
  -2   0   6     5484.47     5728.99    155.88 o
  -1   0   6     4884.05     5430.72    147.27 o
   0   0   6     1696.16     1604.19     62.19 o
   1   0   6    17615.53    17224.67    650.38 o
   3   0   6      296.27      237.98     16.22 o
   4   0   6       32.38       30.38      7.25 o
   5   0   6     3664.04     3524.80     65.76 o
   6   0   6       65.48       69.16     24.52 o
   7   0   6      473.66      438.00     27.28 o
   8   0   6      967.55      983.94     53.45 o
   9   0   6       16.37       59.19     23.97 o
  10   0   6      236.55      282.32     68.73 o
 -10   1   6       22.04       23.17     19.29 o
  -9   1   6       15.89        0.14     18.46 o
  -8   1   6        0.36       -8.42     12.21 o
  -7   1   6      564.08      538.99     19.05 o
  -6   1   6      192.37      188.78      9.52 o
  -5   1   6        9.20        3.63      4.69 o
  -4   1   6      361.64      430.81     16.27 o
  -3   1   6        4.84        5.60      2.56 o
  -2   1   6      632.09      680.60     15.27 o
  -1   1   6      270.98      378.50     34.03 o
   0   1   6    13151.38    14007.09    527.69 o
   1   1   6     1439.80     1261.73     51.27 o
   2   1   6      267.34      225.62      8.81 o
   3   1   6        3.42       -0.13      4.75 o
   4   1   6      151.16      147.57      6.58 o
   5   1   6      124.54      136.55      7.81 o
   6   1   6        1.38        8.83      7.63 o
   7   1   6        7.67       16.07     11.77 o
   8   1   6        0.58       16.11     13.58 o
   9   1   6       46.31       42.56     16.77 o
  10   1   6       15.68       33.86     18.62 o
 -10   2   6        0.75        3.02     18.45 o
  -9   2   6       67.52       57.11     17.78 o
  -8   2   6      391.42      375.51     16.96 o
  -7   2   6      935.23      904.63     22.85 o
  -6   2   6       49.25       42.53      6.83 o
  -5   2   6     4385.76     4236.15     65.47 o
  -4   2   6     4536.31     4342.82     65.86 o
  -3   2   6     1456.70     1385.25     36.15 o
  -2   2   6     3422.69     3247.28     70.44 o
  -1   2   6      557.28      483.26     22.53 o
   0   2   6     2443.64     2432.14     69.28 o
   1   2   6     1916.94     1805.23     51.79 o
   2   2   6    23326.57    24488.64    391.31 o
   3   2   6       12.46        8.69      3.89 o
   4   2   6      211.08      179.81      9.17 o
   5   2   6     1470.73     1334.62     26.70 o
   6   2   6     1627.42     1519.95     26.17 o
   7   2   6      862.82      873.40     23.07 o
   8   2   6      479.91      558.25     28.18 o
   9   2   6        7.66        4.83     15.96 o
  10   2   6      128.11      129.74     20.37 o
 -10   3   6       16.05        6.32     18.56 o
  -9   3   6        0.42        4.93     17.74 o
  -8   3   6       25.37       19.25     13.50 o
  -7   3   6      160.48      159.33     10.92 o
  -6   3   6        8.70        7.83      7.05 o
  -5   3   6       47.44       44.25      6.33 o
  -4   3   6       52.28       70.51      9.58 o
  -3   3   6      264.15      266.94     11.96 o
  -2   3   6        3.74       -0.18      4.56 o
  -1   3   6     2795.65     2829.33    113.22 o
   1   3   6      855.23      757.34     21.28 o
   2   3   6      210.48      202.18     14.74 o
   3   3   6     1647.14     1824.95     27.43 o
   4   3   6     1899.06     1860.10     31.11 o
   5   3   6      109.27      107.28      8.13 o
   6   3   6        0.28        3.14      7.84 o
   7   3   6       52.05       54.23      9.88 o
   8   3   6        0.25       12.40     13.40 o
   9   3   6       34.19       80.59     19.83 o
  10   3   6        0.14       20.79     22.07 o
  -9   4   6      350.98      334.24     31.41 o
  -8   4   6        2.83       19.97     20.01 o
  -7   4   6      175.31      164.68     14.16 o
  -6   4   6      281.94      291.75     14.14 o
  -5   4   6      605.46      529.01     19.73 o
  -4   4   6     3074.70     3069.99     70.94 o
  -3   4   6     2083.46     2075.75     62.42 o
  -2   4   6     8837.26     8551.82    215.28 o
  -1   4   6     1224.26     1071.22     31.56 o
   0   4   6     2016.49     1846.16     42.02 o
   1   4   6      172.34      154.60     10.61 o
   2   4   6     2506.35     2485.11     52.39 o
   3   4   6     2037.50     1923.11     60.61 o
   4   4   6     1318.94     1257.37     25.94 o
   5   4   6      234.07      256.74     12.22 o
   6   4   6      885.73      827.99     22.06 o
   7   4   6      526.05      532.61     15.78 o
   8   4   6      344.98      348.63     28.27 o
   9   4   6       30.92       24.76     27.01 o
  -9   5   6        8.85       30.02     33.62 o
  -8   5   6       11.81       34.09     14.55 o
  -7   5   6        9.72        8.56     12.23 o
  -6   5   6       38.88       38.56     11.09 o
  -5   5   6        1.04       -6.59      8.68 o
  -4   5   6      860.48      806.60     21.66 o
  -3   5   6      303.74      315.52     21.87 o
  -2   5   6     1381.49     1356.35     29.44 o
  -1   5   6       97.28       71.40      7.18 o
   0   5   6       13.47       31.09      5.77 o
   1   5   6      625.11      699.34     21.68 o
   2   5   6      498.17      521.17     13.08 o
   3   5   6      836.20      833.73     30.93 o
   4   5   6      386.66      344.13     16.94 o
   5   5   6      123.79      130.81     11.30 o
   6   5   6      122.57      107.29     12.39 o
   7   5   6        3.15      -11.27     11.27 o
   8   5   6      146.78      178.42     23.23 o
   9   5   6        8.05       27.91     29.39 o
  -9   6   6       27.87       38.20     32.97 o
  -8   6   6       68.53       65.37     16.17 o
  -7   6   6       76.04       68.24     14.16 o
  -6   6   6       63.12       81.02     12.52 o
  -5   6   6      584.43      511.45     19.25 o
  -4   6   6      116.62      126.46     10.88 o
  -3   6   6      871.25      827.09     21.37 o
  -2   6   6       15.99       20.87      5.92 o
  -1   6   6      148.73      146.68     12.15 o
   0   6   6      942.41      909.21     31.87 o
   1   6   6       46.58       52.79      7.71 o
   2   6   6     1097.41     1062.20     21.95 o
   3   6   6        3.67       -2.42      7.44 o
   4   6   6      216.37      178.65     12.02 o
   5   6   6      209.44      231.84     14.21 o
   6   6   6      315.17      327.42     17.81 o
   7   6   6       42.49       69.49     14.52 o
   8   6   6      188.39      189.83     17.91 o
   9   6   6       21.40        1.81     30.98 o
  -8   7   6        5.46      -16.66     16.66 o
  -7   7   6        7.20       25.04     14.38 o
  -6   7   6        0.21        4.31     12.19 o
  -5   7   6       60.35       71.28     12.74 o
  -4   7   6       91.87       81.86     10.80 o
  -3   7   6        0.22        6.78      8.03 o
  -2   7   6      199.60      214.29     16.18 o
  -1   7   6        1.25        7.35      9.29 o
   0   7   6        8.82       21.24      8.11 o
   1   7   6      356.62      332.19     22.82 o
   2   7   6      460.69      436.22     13.26 o
   3   7   6      207.40      177.83     11.38 o
   4   7   6        0.54        1.31     16.29 o
   5   7   6       80.46      133.04     16.26 o
   6   7   6        5.43       15.55     12.84 o
   7   7   6       13.71       13.25     19.22 o
   8   7   6       90.02       43.42     21.44 o
  -7   8   6        1.86       -8.23     14.83 o
  -6   8   6       72.89       89.03     14.84 o
  -5   8   6       51.24       62.86     12.82 o
  -4   8   6       10.53       22.22     10.78 o
  -3   8   6      149.37      143.35     18.13 o
  -2   8   6       53.15       73.45     31.50 o
  -1   8   6       19.86       16.17     11.00 o
   0   8   6      549.32      555.32     20.83 o
   1   8   6      239.60      242.47     14.16 o
   2   8   6      378.08      355.34     16.39 o
   3   8   6      469.84      515.89     18.12 o
   4   8   6        2.66       27.41     11.30 o
   5   8   6       59.11       66.40     13.26 o
   6   8   6       18.75       16.89     14.58 o
   7   8   6        8.52       11.53     17.91 o
  -6   9   6       11.53       13.43     15.01 o
  -5   9   6       32.34       39.79     13.36 o
  -4   9   6        8.39       12.66     11.80 o
  -3   9   6      147.56      143.65     12.02 o
  -2   9   6       16.07       22.32     14.26 o
  -1   9   6       93.80      116.70     17.83 o
   0   9   6      109.93      117.14     17.19 o
   1   9   6        2.11        0.13      9.60 o
   2   9   6       66.21       76.15     10.22 o
   3   9   6       42.45       36.17     10.94 o
   4   9   6       64.56       82.65     13.05 o
   5   9   6       12.35        3.15     15.58 o
   6   9   6       11.47       32.37     15.06 o
  -5  10   6        4.96        7.55     15.28 o
  -4  10   6       29.95       40.13     13.10 o
  -3  10   6       43.20       60.37     11.73 o
  -2  10   6       58.00       58.66     16.67 o
  -1  10   6       42.24       62.02     15.74 o
   0  10   6      233.37      246.27     16.92 o
   1  10   6        4.28       -2.26      8.80 o
   2  10   6        4.10       19.33     10.38 o
   3  10   6       13.92       22.50     11.70 o
   4  10   6       55.71       42.90     14.20 o
   5  10   6        0.36       21.25     15.81 o
  -3  11   6       34.08       61.28     20.45 o
  -2  11   6        0.56       -8.18     15.29 o
  -1  11   6       51.25       61.27     17.00 o
   0  11   6       76.87       62.65     19.33 o
   1  11   6        0.00      -11.90     15.65 o
   2  11   6        4.80        8.66     11.18 o
   3  11   6        8.64       21.97     12.74 o
 -10   1   7        2.60       16.84     19.09 o
  -9   1   7      210.48      208.74     18.21 o
  -8   1   7       15.66       13.75     12.59 o
  -7   1   7        7.10       -7.88      9.34 o
  -6   1   7      800.54      785.42     17.91 o
  -5   1   7      497.19      439.99     14.25 o
  -4   1   7     8370.29     8032.97    111.09 o
  -3   1   7     2516.20     2494.81     39.26 o
  -2   1   7     9114.60     9351.92    244.23 o
  -1   1   7      173.80      273.01     18.49 o
   0   1   7     4778.03     4965.27    188.01 o
   1   1   7      495.97      547.23     27.34 o
   2   1   7     3030.42     2899.43     64.56 o
   3   1   7      184.42      142.35      9.95 o
   4   1   7     3089.98     3100.75     47.60 o
   5   1   7     4423.02     4049.46     67.06 o
   6   1   7     2402.30     2436.57     44.95 o
   7   1   7      643.55      649.92     22.71 o
   8   1   7      662.48      704.18     26.19 o
   9   1   7       11.75       14.04     16.20 o
  10   1   7       24.26       34.62     18.48 o
 -10   2   7        5.41      -10.50     18.52 o
  -9   2   7       92.82       98.81     18.13 o
  -8   2   7        0.31        9.48     11.30 o
  -7   2   7      209.79      182.93     14.30 o
  -6   2   7      448.14      444.91     12.50 o
  -5   2   7      574.83      617.16     14.99 o
  -4   2   7       12.90       18.33      4.62 o
  -3   2   7      514.18      605.48     26.36 o
  -2   2   7       36.10       94.33     10.90 o
   0   2   7     4210.27     4479.44    124.61 o
   1   2   7      535.47      616.24     20.77 o
   2   2   7       46.05       39.74      3.95 o
   3   2   7      939.29      970.07     17.78 o
   4   2   7       27.99       18.88      5.25 o
   5   2   7      230.31      244.01     10.72 o
   6   2   7      390.82      371.77     12.05 o
   7   2   7      164.36      177.85     18.26 o
   8   2   7       35.07       51.60     14.83 o
   9   2   7       41.39       46.80     16.83 o
  10   2   7        5.37       12.88     18.44 o
 -10   3   7       18.16       43.80     69.56 o
  -9   3   7       38.90       56.65     42.09 o
  -8   3   7       65.68       66.00     14.13 o
  -7   3   7       69.63       77.79      9.48 o
  -6   3   7       14.03       14.23      7.27 o
  -5   3   7     1223.50     1166.03     21.82 o
  -4   3   7      896.75      890.38     19.45 o
  -3   3   7       73.83       75.92      7.70 o
  -2   3   7      376.95      352.27     11.15 o
  -1   3   7      305.44      318.87     18.85 o
   1   3   7    12061.11    12280.95    256.81 o
   2   3   7     1354.80     1291.51     57.43 o
   3   3   7     2383.68     2454.42     36.00 o
   4   3   7      219.87      237.52      8.01 o
   5   3   7     2691.89     2581.50     42.59 o
   6   3   7     2640.34     2537.68     42.92 o
   7   3   7      252.90      266.28     12.95 o
   8   3   7      836.92      845.27     27.26 o
   9   3   7       22.68       19.64     18.93 o
  10   3   7       26.36        9.41     29.90 o
  -9   4   7       12.31       39.39     23.31 o
  -8   4   7        0.43        6.21     19.05 o
  -7   4   7        3.74       -1.40     13.05 o
  -6   4   7       93.52      119.95     10.83 o
  -5   4   7       14.93       18.17     10.76 o
  -4   4   7      361.46      374.53     17.04 o
  -3   4   7      253.82      276.14     10.84 o
  -2   4   7      177.52      249.40     15.04 o
  -1   4   7      379.71      349.67     12.31 o
   0   4   7     1474.31     1730.95     39.92 o
   1   4   7      453.77      514.74     11.14 o
   2   4   7     1081.80     1096.78     22.80 o
   3   4   7      511.44      508.09     24.75 o
   4   4   7     1116.75      981.73     24.94 o
   5   4   7       93.35       97.09      9.57 o
   6   4   7       28.70       16.13      9.36 o
   7   4   7       15.64       20.85      8.63 o
   8   4   7       88.49       89.94     13.30 o
   9   4   7        2.83        5.02     26.64 o
  -9   5   7        1.34        7.02     23.52 o
  -8   5   7      140.77      145.64     16.52 o
  -7   5   7      269.87      284.95     17.74 o
  -6   5   7       53.39       75.05     11.64 o
  -5   5   7      722.90      705.91     21.50 o
  -4   5   7      912.14      912.43     23.26 o
  -3   5   7       56.89       52.15     13.22 o
  -2   5   7     2402.27     2395.65     49.93 o
  -1   5   7      911.65      901.93     24.36 o
   0   5   7      726.71      703.54     35.64 o
   1   5   7     2914.76     3127.35     94.35 o
   2   5   7     1027.56      905.66     18.71 o
   3   5   7     1275.68     1308.29     46.58 o
   4   5   7       26.88       14.59      7.99 o
   5   5   7      337.31      359.79     15.70 o
   6   5   7      415.05      385.29     17.80 o
   7   5   7       12.13       18.79     11.61 o
   8   5   7      363.00      365.76     19.36 o
   9   5   7        1.12       25.75     28.52 o
  -9   6   7       28.71       59.88     33.37 o
  -8   6   7       70.77       65.42     16.21 o
  -7   6   7      139.47      120.58     15.20 o
  -6   6   7        6.04       -1.70     14.20 o
  -5   6   7        8.23       20.79     12.62 o
  -4   6   7      134.71      113.80     10.47 o
  -3   6   7      663.76      618.04     23.46 o
  -2   6   7      338.50      348.41      9.57 o
  -1   6   7     3863.46     3840.99     86.04 o
   0   6   7     1844.16     1839.32     44.00 o
   1   6   7       27.45       27.15      9.17 o
   2   6   7     2178.72     2217.31     39.99 o
   3   6   7       42.83       49.56      8.22 o
   4   6   7      200.68      200.06     12.30 o
   5   6   7        2.42       11.15     10.25 o
   6   6   7      261.22      252.55     16.25 o
   7   6   7       18.77       13.13     13.64 o
   8   6   7       14.46        7.17     14.99 o
   9   6   7       47.72       87.09     33.90 o
  -8   7   7        0.48       10.64     17.22 o
  -7   7   7        2.35       24.99     14.37 o
  -6   7   7       78.00       97.84     13.98 o
  -5   7   7       87.64       85.46     12.46 o
  -4   7   7      966.45     1108.99     31.18 o
  -3   7   7      160.19      149.90     14.41 o
  -2   7   7      369.34      355.92     25.94 o
  -1   7   7      290.31      276.12     14.11 o
   0   7   7        5.13        9.62      8.33 o
   1   7   7        5.34        7.13      7.98 o
   2   7   7      353.29      331.02     11.87 o
   3   7   7        3.99        8.10      8.56 o
   4   7   7      472.73      466.62     35.71 o
   5   7   7      356.73      422.10     18.62 o
   6   7   7      334.47      315.21     18.66 o
   7   7   7      103.47      134.70     18.93 o
   8   7   7        5.78      -17.36     17.36 o
  -7   8   7       24.80       24.56     15.47 o
  -6   8   7       97.14       80.49     14.97 o
  -5   8   7       13.01        3.89     12.13 o
  -4   8   7       87.06       62.40     11.58 o
  -3   8   7        1.37       -5.16      9.10 o
  -2   8   7      164.50      162.69     41.88 o
  -1   8   7      283.03      360.71     31.13 o
   0   8   7      340.35      313.46     15.85 o
   1   8   7      247.73      211.07     13.99 o
   2   8   7      144.89      174.39     14.64 o
   3   8   7       15.62       15.02      9.67 o
   4   8   7      248.45      244.61     15.08 o
   5   8   7        2.53        4.65     12.32 o
   6   8   7        8.38       20.10     14.24 o
   7   8   7       63.66       45.59     16.08 o
  -6   9   7       25.58       30.54     16.69 o
  -5   9   7        0.82       -0.82     13.18 o
  -4   9   7       32.08       59.19     12.39 o
  -3   9   7       91.47       94.63     13.50 o
  -2   9   7      159.54      156.06     17.74 o
  -1   9   7       46.40       21.84     14.54 o
   0   9   7       54.41       58.10     12.14 o
   1   9   7       33.90       42.32      7.87 o
   2   9   7       21.88       16.49     12.07 o
   3   9   7       59.36       84.35     11.89 o
   4   9   7      198.41      165.99     14.61 o
   5   9   7        9.91       23.71     13.58 o
   6   9   7       33.20       39.19     15.56 o
  -5  10   7        4.10      -11.67     17.25 o
  -4  10   7       15.49       46.38     20.29 o
  -3  10   7        5.28      -10.54     10.54 o
  -2  10   7       67.67       55.54     16.66 o
  -1  10   7       70.60       76.00     16.17 o
   0  10   7      251.57      244.87     17.28 o
   1  10   7       94.19       62.31     17.97 o
   2  10   7       11.06       12.28     13.43 o
   3  10   7       28.83       26.16     16.41 o
   4  10   7       17.26       26.89     13.38 o
   5  10   7        6.60       39.34     18.63 o
  -3  11   7        2.84       16.29     13.17 o
  -2  11   7        0.28      -16.86     16.86 o
  -1  11   7        9.95       32.74     16.71 o
   0  11   7       20.17       33.67     18.89 o
   1  11   7       17.07       22.83     16.30 o
   2  11   7        1.81        0.30     11.92 o
   3  11   7       72.05       84.73     13.89 o
 -10   0   8      180.67      182.71     37.00 o
  -9   0   8      118.19      115.54     23.54 o
  -8   0   8       18.65       10.17     18.00 o
  -7   0   8     1453.07     1398.43     48.49 o
  -6   0   8      265.08      256.43     22.86 o
  -5   0   8     2902.95     2878.48     56.25 o
  -4   0   8     1672.64     1643.17     41.43 o
  -3   0   8      224.91      272.27     16.99 o
  -2   0   8     2356.39     2237.73     62.68 o
  -1   0   8    97516.66    91582.05   3524.58 o
   0   0   8    15372.65    16044.16    604.91 o
   1   0   8    38265.63    38873.92   1471.89 o
   3   0   8    11516.52    11546.45    404.61 o
   4   0   8      386.72      438.77     14.54 o
   5   0   8      897.14      860.69     31.73 o
   6   0   8     8673.49     8620.58    229.18 o
   7   0   8        8.96      -15.87     15.87 o
   8   0   8      569.78      606.21     34.53 o
   9   0   8        7.49      -13.47     22.68 o
  10   0   8       27.15       -4.01     25.07 o
 -10   1   8        7.87      -20.14     20.14 o
  -9   1   8       20.55       41.86     17.07 o
  -8   1   8      116.03      128.39     14.47 o
  -7   1   8       40.69       25.76      9.80 o
  -6   1   8      430.92      429.44     17.30 o
  -5   1   8      236.52      236.68      7.74 o
  -4   1   8      611.25      629.95     12.05 o
  -3   1   8       86.10       83.33      4.20 o
  -2   1   8       79.04       71.63      3.93 o
  -1   1   8     1210.71     1217.97     51.84 o
   0   1   8      165.13      163.04      9.68 o
   1   1   8     2462.63     2687.34    110.64 o
   2   1   8        4.65       -2.17      5.22 o
   3   1   8      359.07      478.84     12.49 o
   4   1   8      807.77      834.42     31.76 o
   5   1   8      716.30      666.26     16.55 o
   6   1   8      204.94      208.21     10.55 o
   7   1   8        1.00        4.43     12.66 o
   8   1   8       34.65       29.53     14.15 o
   9   1   8        9.38        6.68     16.32 o
  10   1   8        9.60       35.70     18.95 o
 -10   2   8       28.38       40.58     19.18 o
  -9   2   8       48.19       29.99     23.28 o
  -8   2   8      234.93      235.12     19.48 o
  -7   2   8      466.64      470.90     16.75 o
  -6   2   8       94.25       98.10      7.72 o
  -5   2   8     2430.48     2299.52     46.91 o
  -4   2   8     1964.79     1968.90     32.04 o
  -3   2   8       27.33       25.94      3.79 o
  -2   2   8      413.99      439.60     12.71 o
  -1   2   8    12783.92    12768.76    422.49 o
   0   2   8     2955.04     3007.48    147.57 o
   1   2   8    17417.98    16931.92    353.45 o
   2   2   8     4994.99     5354.40     87.66 o
   3   2   8     3895.46     3695.27     60.40 o
   4   2   8     1458.62     1527.89     26.51 o
   5   2   8     4910.34     4666.08     92.04 o
   6   2   8     3109.65     3101.90     46.93 o
   7   2   8        8.92       16.58     10.37 o
   8   2   8      287.41      298.24     19.34 o
   9   2   8       39.16       56.15     17.62 o
  10   2   8       86.99       78.25     19.12 o
 -10   3   8        3.76      -16.92     16.92 o
  -9   3   8       33.37       51.19     18.00 o
  -8   3   8       77.72       89.99     14.92 o
  -7   3   8      167.03      152.61     12.45 o
  -6   3   8       12.42       10.62      7.24 o
  -5   3   8        8.55       13.95      6.71 o
  -4   3   8      152.46      177.39     10.01 o
  -3   3   8      860.44      936.98     29.86 o
  -2   3   8       45.67       51.24      5.26 o
  -1   3   8        2.64       63.95      9.29 o
   0   3   8     2351.06     2427.52    100.50 o
   1   3   8     3352.02     3911.14     94.40 o
   2   3   8     2282.07     2343.21     62.31 o
   3   3   8       32.70       41.53      4.92 o
   4   3   8      103.63      130.78      6.53 o
   5   3   8       10.67       12.65      6.84 o
   6   3   8      451.99      475.18     21.82 o
   7   3   8       39.85       21.82      9.48 o
   8   3   8      120.20      128.65     15.65 o
   9   3   8        0.28       18.39     27.16 o
  10   3   8        5.91       -2.46     21.69 o
  -9   4   8       31.60       66.54     24.05 o
  -8   4   8       36.58        6.52     19.27 o
  -7   4   8       35.24       37.47     11.83 o
  -6   4   8     1390.37     1466.70     34.45 o
  -5   4   8     1179.93     1161.58     35.33 o
  -4   4   8     3423.03     3552.40     81.03 o
  -3   4   8      601.20      553.14     19.13 o
  -2   4   8       83.03      151.56     11.19 o
  -1   4   8     1532.55     1539.28     36.34 o
   0   4   8     1333.89     1515.83     35.96 o
   1   4   8      734.91      748.08     14.92 o
   2   4   8     4489.38     4353.07     83.15 o
   3   4   8     3890.74     3905.81    158.15 o
   4   4   8     2218.73     2172.87     40.20 o
   5   4   8     1402.64     1349.20     28.86 o
   6   4   8      377.73      373.71     14.50 o
   7   4   8        9.69       11.30      8.56 o
   8   4   8        3.48        5.20     11.45 o
   9   4   8        1.49       -2.76     26.61 o
  -9   5   8        6.40       45.34     27.01 o
  -8   5   8       15.23       41.94     17.10 o
  -7   5   8      143.00      149.66     15.38 o
  -6   5   8       41.75       12.37     10.89 o
  -5   5   8      248.80      221.28     13.05 o
  -4   5   8      200.22      195.16     15.13 o
  -3   5   8       73.23       47.08      8.46 o
  -2   5   8     1497.08     1524.85     45.66 o
  -1   5   8      876.02      967.70     25.96 o
   0   5   8      385.19      336.35     19.65 o
   1   5   8      596.25      584.90     13.14 o
   2   5   8      237.26      231.43      9.74 o
   3   5   8      842.43      774.05     30.41 o
   4   5   8      263.36      268.76     17.24 o
   5   5   8      256.07      249.46     13.79 o
   6   5   8       97.69       97.63     12.36 o
   7   5   8      198.79      193.69     18.35 o
   8   5   8       41.31       57.83     14.14 o
   9   5   8        0.06       34.11     25.06 o
  -9   6   8       28.36       89.02     34.23 o
  -8   6   8        7.89       31.25     15.58 o
  -7   6   8       89.68       91.19     14.37 o
  -6   6   8        1.26        6.60     15.17 o
  -5   6   8       94.31       96.42     11.59 o
  -4   6   8      296.48      338.64     16.04 o
  -3   6   8       83.37       69.13     10.49 o
  -2   6   8        4.82        3.40      5.20 o
  -1   6   8      290.51      273.93     22.03 o
   0   6   8      382.90      340.35     14.35 o
   1   6   8     4222.94     4202.93     93.40 o
   2   6   8      868.62      844.80     18.73 o
   3   6   8     1144.77     1232.59     28.01 o
   4   6   8      752.75      768.28     22.02 o
   5   6   8      283.46      330.52     16.18 o
   6   6   8      427.51      397.93     18.91 o
   7   6   8        3.46        4.97     13.27 o
   8   6   8       30.11       49.30     15.89 o
  -8   7   8       18.88       -0.22     24.25 o
  -7   7   8       39.68       44.19     14.54 o
  -6   7   8       31.89       45.44     13.22 o
  -5   7   8       36.93       28.79     11.81 o
  -4   7   8       76.79      128.55     11.88 o
  -3   7   8       23.89       30.16      9.78 o
  -2   7   8      210.09      222.52     17.00 o
  -1   7   8        6.34       16.64      8.78 o
   0   7   8        6.43       16.59      8.37 o
   1   7   8      188.60      203.32     15.12 o
   2   7   8      229.98      230.48     10.56 o
   3   7   8      222.39      251.12     14.18 o
   4   7   8      309.86      295.78     14.76 o
   5   7   8        3.59       30.42     11.73 o
   6   7   8       41.51       45.76     13.95 o
   7   7   8       26.30       26.09     14.78 o
   8   7   8        9.12        0.36     17.64 o
  -7   8   8       67.74       81.23     16.65 o
  -6   8   8        0.56       16.94     14.35 o
  -5   8   8       80.41       81.04     13.42 o
  -4   8   8        5.96        7.84     10.72 o
  -3   8   8        4.82       -9.57      9.57 o
  -2   8   8        7.77        0.00     18.26 o
  -1   8   8      344.51      370.74     17.84 o
   0   8   8        9.08       -9.35     10.76 o
   1   8   8     1084.22     1117.50     23.45 o
   2   8   8        6.14        5.23      8.40 o
   3   8   8      230.05      297.67     14.46 o
   4   8   8      175.12      188.64     14.16 o
   5   8   8        4.88       -6.57     12.14 o
   6   8   8      136.86      138.65     16.10 o
   7   8   8        2.00       28.86     15.76 o
  -6   9   8        5.68       -6.45     16.12 o
  -5   9   8        0.96       -2.61     13.11 o
  -4   9   8        2.54       13.45     11.70 o
  -3   9   8        0.56        7.36     10.32 o
  -2   9   8       89.50      110.07     24.00 o
  -1   9   8      164.66      241.60     28.49 o
   0   9   8       55.28       48.37     12.10 o
   1   9   8      137.77      118.88      9.06 o
   2   9   8      230.76      284.26     13.93 o
   3   9   8        3.08        9.38     13.20 o
   4   9   8       17.00       24.69     12.44 o
   5   9   8       23.81       27.54     15.11 o
   6   9   8        0.20       17.13     14.97 o
  -5  10   8        1.53       17.32     17.59 o
  -4  10   8       12.50       25.78     12.94 o
  -3  10   8       91.73       96.14     12.22 o
  -2  10   8       31.95        1.76     27.19 o
  -1  10   8       26.77       23.81     15.62 o
   0  10   8        0.80        1.53     12.44 o
   1  10   8       13.14       23.56     13.62 o
   2  10   8        2.31        5.09     10.31 o
   3  10   8        2.81        8.36     11.78 o
   4  10   8       18.13       19.54     13.46 o
   5  10   8        5.07        6.18     17.98 o
  -3  11   8        8.16       20.03     13.37 o
  -2  11   8       13.75       27.64     18.17 o
  -1  11   8      100.95      133.35     19.04 o
   0  11   8        0.94        1.50     19.10 o
   1  11   8       83.97       91.95     18.53 o
   2  11   8       51.28       72.86     13.29 o
   3  11   8        0.14       30.60     55.35 o
 -10   1   9        2.75       -6.69     20.62 o
  -9   1   9        5.94       -1.22     17.05 o
  -8   1   9      214.41      230.24     16.32 o
  -7   1   9      125.07      143.24     11.48 o
  -6   1   9     1248.31     1192.40     31.36 o
  -5   1   9     1940.35     1895.82     37.76 o
  -4   1   9      825.21      883.29     15.24 o
  -3   1   9     1890.28     1852.24     27.23 o
  -2   1   9     1952.29     1804.31     28.69 o
  -1   1   9     1280.41     1099.28     48.04 o
   0   1   9    14536.96    14559.30    548.76 o
   1   1   9     5251.34     4962.84    106.77 o
   2   1   9    14501.41    14263.03    355.49 o
   3   1   9     1222.88      982.18     20.68 o
   4   1   9     2096.85     2200.08     35.18 o
   5   1   9     1911.50     1698.36     58.49 o
   6   1   9      168.67      169.97      9.95 o
   7   1   9       35.38       48.14     12.77 o
   8   1   9       20.88       40.87     14.84 o
   9   1   9       74.41       56.63     17.55 o
  10   1   9       50.38       60.46     19.45 o
 -10   2   9       27.02       16.90     18.52 o
  -9   2   9        0.79       -2.69     16.29 o
  -8   2   9       27.99       31.71     12.51 o
  -7   2   9       98.26      100.49     11.14 o
  -6   2   9        1.89       -4.67      6.31 o
  -5   2   9        2.66        2.83      6.54 o
  -4   2   9      754.60      710.84     14.66 o
  -3   2   9      636.73      654.53     11.62 o
  -2   2   9        8.99       10.95      5.19 o
  -1   2   9      674.96      660.07     26.52 o
   0   2   9      172.55      176.41      7.90 o
   1   2   9     3424.95     3351.81     72.29 o
   2   2   9     3369.89     3360.09     55.97 o
   3   2   9      267.84      222.51     11.39 o
   4   2   9      901.04      909.58     18.17 o
   5   2   9      593.65      621.49     19.26 o
   6   2   9       11.81       32.47      8.15 o
   7   2   9       53.88       64.01     12.61 o
   8   2   9       32.03       29.87     14.43 o
   9   2   9        5.07        6.49     16.79 o
  10   2   9        0.05       -5.84     20.13 o
 -10   3   9       24.48       43.98     43.58 o
  -9   3   9       66.17       75.83     17.93 o
  -8   3   9        0.57       -5.48     13.20 o
  -7   3   9      324.41      333.24     26.03 o
  -6   3   9       38.06       26.80      7.34 o
  -5   3   9      170.79      163.51      8.74 o
  -4   3   9      242.14      269.47     10.26 o
  -3   3   9     1452.48     1342.54     33.59 o
  -2   3   9       82.96       94.01      6.50 o
   0   3   9     4466.12     4675.83    131.47 o
   1   3   9     6822.38     7005.87    246.42 o
   2   3   9     7676.87     8383.49    228.32 o
   3   3   9      644.49      618.05     16.22 o
   4   3   9     2445.81     2414.74     39.32 o
   5   3   9      387.66      395.49     12.86 o
   6   3   9     2240.93     2175.70     41.42 o
   7   3   9      193.01      208.12     13.58 o
   8   3   9       39.99       59.38     14.64 o
   9   3   9      147.87      146.74     21.65 o
  10   3   9        2.42      -22.57     25.67 o
  -9   4   9        0.20       27.20     59.35 o
  -8   4   9        0.08      -18.81     18.81 o
  -7   4   9       82.08       76.11     12.51 o
  -6   4   9      475.38      419.46     17.59 o
  -5   4   9        0.92        5.48     10.08 o
  -4   4   9       28.58       31.49      9.22 o
  -3   4   9      188.67      186.11     13.45 o
  -2   4   9     1107.63     1150.50     38.66 o
  -1   4   9      873.48      937.60     36.31 o
   0   4   9      170.16      151.08     11.72 o
   1   4   9      185.08      205.35     11.45 o
   2   4   9     2223.98     2229.04     51.04 o
   3   4   9        2.95       12.81      9.14 o
   4   4   9      581.44      535.16     15.98 o
   5   4   9      542.10      601.24     18.26 o
   6   4   9       34.08       24.01      7.83 o
   7   4   9      104.59       93.30     10.06 o
   8   4   9        9.60        6.78     11.90 o
   9   4   9        1.63      -11.88     26.73 o
  -9   5   9       76.97       78.25     25.33 o
  -8   5   9       30.30       44.15     22.22 o
  -7   5   9      151.30      145.88     14.92 o
  -6   5   9        0.91       -1.93     10.78 o
  -5   5   9      297.84      259.10     14.08 o
  -4   5   9       72.53       84.47      9.30 o
  -3   5   9      619.08      572.63     21.19 o
  -2   5   9       29.19       33.76      6.01 o
  -1   5   9     9544.78     9018.71    193.33 o
   0   5   9     1457.57     1421.32     35.03 o
   1   5   9     1978.17     1887.31     29.77 o
   2   5   9      893.06      843.70     20.72 o
   3   5   9       33.88       31.19     10.47 o
   4   5   9     2628.26     2421.97     49.07 o
   5   5   9      381.10      407.24     32.06 o
   6   5   9     1124.22     1018.35     28.09 o
   7   5   9      123.18      131.22     13.88 o
   8   5   9       32.48       20.36     13.37 o
   9   5   9       94.84      116.01     38.68 o
  -9   6   9        2.73       68.61     33.08 o
  -8   6   9      108.30      104.00     16.81 o
  -7   6   9       13.83        2.88     13.08 o
  -6   6   9      237.39      207.24     15.61 o
  -5   6   9      109.19       95.08     12.04 o
  -4   6   9       15.41        9.34      9.00 o
  -3   6   9      834.35      819.45     23.92 o
  -2   6   9        1.74       -5.66      5.66 o
  -1   6   9       74.09       60.32      9.10 o
   0   6   9        3.98        4.63      7.30 o
   1   6   9      628.20      592.33     14.03 o
   2   6   9      321.85      301.65     14.00 o
   3   6   9      479.24      453.75     20.25 o
   4   6   9     1155.51     1084.32     39.84 o
   5   6   9        4.80       20.26     10.52 o
   6   6   9        8.71       25.57     12.00 o
   7   6   9        5.64        6.12     13.95 o
   8   6   9      162.39      161.82     24.32 o
  -8   7   9       66.13       69.94     18.40 o
  -7   7   9       22.74       28.34     14.40 o
  -6   7   9      124.24      156.18     15.25 o
  -5   7   9      104.15      115.46     12.88 o
  -4   7   9        1.14       29.30     10.14 o
  -3   7   9        5.25        8.11      9.21 o
  -2   7   9        8.32       10.32     13.79 o
  -1   7   9       26.45       16.77      9.02 o
   0   7   9       49.05       59.18      9.66 o
   1   7   9        9.58       11.90      5.66 o
   2   7   9      846.84      741.48     22.51 o
   3   7   9      720.99      776.04     21.54 o
   4   7   9       16.55        6.68      9.95 o
   5   7   9      103.04      146.70     13.61 o
   6   7   9        1.98        1.42     15.13 o
   7   7   9       22.04       24.81     15.12 o
   8   7   9        9.85      -10.95     17.31 o
  -7   8   9       35.37       63.87     18.25 o
  -6   8   9       77.41       74.01     15.81 o
  -5   8   9       86.73       72.92     13.41 o
  -4   8   9       15.77       12.09     11.04 o
  -3   8   9       30.81       46.18     12.13 o
  -2   8   9      156.07      103.46     15.53 o
  -1   8   9        6.27       24.39     10.60 o
   0   8   9       44.50       34.51     10.61 o
   1   8   9      197.28      158.95      9.08 o
   2   8   9      468.98      501.65     20.59 o
   3   8   9      119.79      113.88     11.36 o
   4   8   9      113.19      115.46     14.05 o
   5   8   9      179.23      183.79     17.25 o
   6   8   9       45.00       60.43     15.19 o
   7   8   9        2.66       24.26     15.97 o
  -6   9   9       11.68       35.70     25.72 o
  -5   9   9       42.36       56.20     14.34 o
  -4   9   9        9.52        7.16     11.71 o
  -3   9   9      104.20      102.34     11.91 o
  -2   9   9       20.37       28.10     25.73 o
  -1   9   9      139.32      174.89     17.60 o
   0   9   9       46.95       52.22     12.59 o
   1   9   9      122.91      144.07      9.59 o
   2   9   9       54.66       39.45     10.05 o
   3   9   9      299.11      341.65     16.56 o
   4   9   9      143.52      157.94     21.28 o
   5   9   9        8.53       23.95     13.75 o
   6   9   9        6.07       11.47     15.11 o
  -5  10   9        9.65       10.38     17.73 o
  -4  10   9       15.37       25.16     13.09 o
  -3  10   9       20.81       16.65     13.08 o
  -2  10   9        2.23      -16.10     16.10 o
  -1  10   9        0.20        2.69     18.45 o
   0  10   9        9.94        2.32     12.90 o
   1  10   9        5.77       18.34     15.35 o
   2  10   9       64.83       75.50     12.23 o
   3  10   9       93.53      130.14     14.04 o
   4  10   9       27.28       47.17     16.47 o
   5  10   9       38.69       46.95     19.10 o
  -2  11   9       63.88       66.38     19.33 o
  -1  11   9       47.31       57.00     18.04 o
   0  11   9        7.99        7.78     19.95 o
   1  11   9      101.72       78.50     18.84 o
   2  11   9        1.17      -12.17     12.17 o
 -10   0  10        1.01       32.23     30.57 o
  -9   0  10       39.81       14.14     25.93 o
  -8   0  10      261.45      264.57     52.52 o
  -7   0  10      289.49      317.70     23.53 o
  -6   0  10       20.02       32.50     10.98 o
  -5   0  10      747.53      791.03     30.04 o
  -4   0  10      258.29      268.02     24.33 o
  -3   0  10    14778.07    14097.44    287.94 o
  -2   0  10     4086.00     3946.46    108.73 o
  -1   0  10   223555.00   207132.92   7954.95 o
   0   0  10    14437.17    14685.32    554.43 o
   1   0  10     2456.33     2520.60     99.47 o
   2   0  10     4044.68     4457.30    173.85 o
   3   0  10    10084.52    10274.59    287.50 o
   4   0  10     2738.26     2954.76     61.73 o
   5   0  10     1941.12     1804.69     41.25 o
   6   0  10     1146.68     1141.61     81.59 o
   7   0  10      326.65      334.63     25.57 o
   8   0  10        4.42      -15.01     30.11 o
   9   0  10      285.12      220.01     27.76 o
  10   0  10       80.52       76.27     30.44 o
 -10   1  10       20.10        8.45     33.22 o
  -9   1  10        2.87        7.56     16.27 o
  -8   1  10        0.43        5.31     16.16 o
  -7   1  10      171.70      165.77     12.19 o
  -6   1  10      156.00      163.44     10.46 o
  -5   1  10       69.22       76.00      5.79 o
  -4   1  10      269.62      301.74      8.04 o
  -3   1  10      217.11      193.07      5.67 o
  -2   1  10      228.64      241.99      7.20 o
  -1   1  10       71.26       73.84      7.15 o
   0   1  10      158.33      201.72     11.56 o
   1   1  10      130.10      122.15      6.61 o
   2   1  10      217.42      216.93      8.04 o
   3   1  10        1.91        1.79      4.60 o
   4   1  10       10.70       14.90      5.38 o
   5   1  10      199.44      191.67     10.43 o
   6   1  10      420.20      412.20     13.66 o
   7   1  10      178.26      171.61     15.16 o
   8   1  10       13.33        7.41     14.48 o
   9   1  10        7.16        1.31     23.68 o
  10   1  10        0.20       11.50     18.64 o
 -10   2  10       13.94       27.58     18.77 o
  -9   2  10       68.46       92.06     18.52 o
  -8   2  10       20.88       14.84     12.32 o
  -7   2  10      463.97      451.43     16.71 o
  -6   2  10      157.67      164.74      8.61 o
  -5   2  10      381.68      345.21     11.03 o
  -4   2  10       61.06       55.75      5.33 o
  -3   2  10     8255.84     8224.57    116.91 o
  -2   2  10      466.12      513.02     21.57 o
  -1   2  10    20534.74    19923.93    657.79 o
   0   2  10    14423.34    14700.51    365.67 o
   1   2  10     1987.72     1968.46     72.52 o
   2   2  10       23.95       27.90      5.04 o
   3   2  10     1356.15     1336.71     27.87 o
   4   2  10     1488.46     1545.82     26.91 o
   5   2  10     1797.29     1744.66     30.21 o
   6   2  10      211.08      250.27     12.77 o
   7   2  10      749.70      708.31     20.79 o
   8   2  10        3.67        6.96     14.18 o
   9   2  10      295.46      316.70     21.96 o
  10   2  10       18.50        0.62     20.59 o
 -10   3  10       27.24       23.95     40.77 o
  -9   3  10        6.09      -16.30     16.30 o
  -8   3  10       31.31       22.00     13.63 o
  -7   3  10       12.63       24.35     10.10 o
  -6   3  10      124.06      105.03     10.33 o
  -5   3  10       46.71       54.28      6.67 o
  -4   3  10       40.85       38.67      6.92 o
  -3   3  10     2923.96     3142.27     70.73 o
  -2   3  10      534.39      498.16     17.84 o
  -1   3  10       24.35       21.78      8.12 o
   0   3  10     1320.43     1494.21     39.81 o
   1   3  10     4858.19     5400.80    101.04 o
   2   3  10      671.03      759.38     18.93 o
   3   3  10     1115.12     1089.27     19.65 o
   4   3  10        0.99        4.30      5.65 o
   5   3  10      392.13      391.07     12.82 o
   6   3  10      410.58      453.43     15.39 o
   7   3  10       45.68       24.18     10.77 o
   8   3  10      164.26      172.46     20.43 o
   9   3  10      182.71      180.45     22.62 o
  10   3  10       12.14       27.21     27.64 o
  -9   4  10        4.01       34.99     40.85 o
  -8   4  10      134.91      179.79     24.30 o
  -7   4  10      214.08      227.35     15.45 o
  -6   4  10       31.81       45.90     10.70 o
  -5   4  10     1635.62     1594.05     35.51 o
  -4   4  10        4.83       10.73      8.61 o
  -3   4  10      666.49      586.06     23.39 o
  -2   4  10      960.81      980.21     27.36 o
  -1   4  10     6566.19     6713.48    213.95 o
   0   4  10     5248.61     4839.10    105.37 o
   1   4  10     2327.45     2292.11     45.35 o
   2   4  10       41.60       66.71      6.36 o
   3   4  10     5626.26     5561.53    120.52 o
   4   4  10      875.17      937.64     21.72 o
   5   4  10      257.22      284.72     10.21 o
   6   4  10        7.00       11.65      7.97 o
   7   4  10        5.84        4.25      8.96 o
   8   4  10      186.92      182.43     14.23 o
   9   4  10      104.61      139.12     31.72 o
  -9   5  10       44.02       82.73     25.16 o
  -8   5  10        0.43       -2.26     34.29 o
  -7   5  10       12.94       19.52     16.82 o
  -6   5  10       88.94       91.70     12.34 o
  -5   5  10      551.80      528.16     18.89 o
  -4   5  10      334.54      353.47     25.93 o
  -3   5  10      118.85      116.51     10.02 o
  -2   5  10       54.58       50.54      5.59 o
  -1   5  10      119.18      147.05     13.44 o
   0   5  10      161.30      165.93      9.88 o
   1   5  10       28.81       33.09      3.96 o
   2   5  10     2121.75     2074.44     42.84 o
   3   5  10       29.37       36.91      8.24 o
   4   5  10      796.48      758.01     21.11 o
   5   5  10      403.63      405.12     16.91 o
   6   5  10       49.55       78.70     12.47 o
   7   5  10       24.86       29.78     12.64 o
   8   5  10        2.40        2.18     15.13 o
   9   5  10        6.05       70.04     25.85 o
  -8   6  10        2.81       12.44     15.09 o
  -7   6  10       96.10       94.19     14.55 o
  -6   6  10        9.08        4.95     11.85 o
  -5   6  10      484.68      451.59     18.47 o
  -4   6  10       67.63       63.69     10.03 o
  -3   6  10     2916.33     2904.83     80.83 o
  -2   6  10      171.30      158.93     10.97 o
  -1   6  10     1198.08     1210.57     52.84 o
   0   6  10      872.60      813.36     24.15 o
   1   6  10      724.27      701.98     13.76 o
   2   6  10      125.65       96.59      7.36 o
   3   6  10      214.48      256.54     20.04 o
   4   6  10      466.91      404.17     16.23 o
   5   6  10      282.94      282.93     15.51 o
   6   6  10      154.43      123.69     17.21 o
   7   6  10       81.55       82.57     15.12 o
   8   6  10       50.17       27.73     15.80 o
  -8   7  10        0.61       47.10     18.30 o
  -7   7  10      176.51      166.33     17.01 o
  -6   7  10       17.67       33.27     13.20 o
  -5   7  10       47.14       55.23     12.67 o
  -4   7  10      408.26      402.39     30.69 o
  -3   7  10       21.71       20.43     11.55 o
  -2   7  10       78.24       83.10     13.93 o
  -1   7  10        1.50       -8.60      8.60 o
   0   7  10       72.13       74.72      9.98 o
   1   7  10       74.50       77.03      6.74 o
   2   7  10      598.48      596.47     26.66 o
   3   7  10        2.31        7.29      8.84 o
   4   7  10        5.60       17.06     10.22 o
   5   7  10      454.54      424.04     18.84 o
   6   7  10       20.95       16.29     13.08 o
   7   7  10        8.15        7.17     15.64 o
   8   7  10        0.20        8.00     18.09 o
  -7   8  10        2.61       15.44     16.88 o
  -6   8  10       33.72       24.63     14.17 o
  -5   8  10       46.57       81.81     13.50 o
  -4   8  10      121.10      106.51     12.51 o
  -3   8  10      430.27      428.71     18.62 o
  -2   8  10      129.59      136.46     21.75 o
  -1   8  10      588.83      592.95     23.01 o
   0   8  10      236.77      210.55     17.14 o
   1   8  10      170.72      162.36      9.14 o
   2   8  10       95.67       98.49      9.95 o
   3   8  10       32.99       53.02     14.85 o
   4   8  10      269.25      232.52     15.02 o
   5   8  10       97.29       99.96     14.17 o
   6   8  10      177.41      142.37     16.50 o
   7   8  10       54.88       55.43     17.57 o
  -6   9  10       50.69       47.66     17.30 o
  -5   9  10        0.36        7.23     13.08 o
  -4   9  10       17.50       31.82     12.38 o
  -3   9  10      121.75      139.67     12.62 o
  -2   9  10       12.41       11.99     18.45 o
  -1   9  10       20.51       -6.75     14.20 o
   0   9  10       33.52       52.24     12.77 o
   1   9  10       10.96       16.01      7.77 o
   2   9  10        3.38        8.27      9.79 o
   3   9  10        8.01        2.67     10.76 o
   4   9  10       71.56       78.54     13.51 o
   5   9  10       86.78       91.43     15.12 o
   6   9  10       47.92       44.88     26.42 o
  -5  10  10       10.82       36.57     18.33 o
  -4  10  10        5.29       21.70     13.13 o
  -3  10  10       29.63       60.13     11.72 o
  -2  10  10        0.21       -8.34     16.88 o
  -1  10  10       35.88       13.78     16.22 o
   0  10  10        0.37        0.69     13.18 o
   1  10  10       47.82       60.15     10.56 o
   2  10  10      105.69      119.83     12.35 o
   3  10  10        1.86       20.24     12.07 o
   4  10  10       24.08       19.60     13.39 o
   5  10  10       26.37       21.64     21.70 o
  -2  11  10        2.10      -16.45     18.13 o
  -1  11  10       35.91       23.37     18.37 o
   0  11  10       12.32       29.35     21.12 o
   1  11  10        6.38       26.87     17.62 o
   2  11  10       25.03       23.63     13.02 o
 -10   1  11       38.04        3.74     20.83 o
  -9   1  11       46.98       52.38     17.60 o
  -8   1  11        2.50        1.01     14.28 o
  -7   1  11     1617.20     1603.47     33.06 o
  -6   1  11      103.98      102.18      9.48 o
  -5   1  11     1829.07     1757.37     27.76 o
  -4   1  11       58.03       58.74      4.24 o
  -3   1  11     1282.32     1162.90     23.51 o
  -2   1  11       13.33       35.75      4.36 o
  -1   1  11      296.64      233.59     11.66 o
   0   1  11     9090.38     9349.04    240.17 o
   1   1  11     3813.07     3755.90     81.94 o
   2   1  11     1385.27     1368.63     27.39 o
   3   1  11     3696.77     3483.00     52.46 o
   4   1  11      240.90      239.25      9.31 o
   5   1  11      592.18      551.01     16.44 o
   6   1  11      434.60      483.21     19.97 o
   7   1  11      500.07      463.16     29.05 o
   8   1  11      258.42      264.17     29.71 o
   9   1  11      355.45      372.15     22.89 o
  10   1  11      124.02      127.39     20.35 o
 -10   2  11       14.26       30.52     20.86 o
  -9   2  11       37.09       62.79     17.09 o
  -8   2  11       20.67       33.32     12.29 o
  -7   2  11       19.84       41.07     11.46 o
  -6   2  11      333.82      310.37     10.64 o
  -5   2  11      996.31      984.44     22.26 o
  -4   2  11       28.11       25.69      5.34 o
  -3   2  11        9.58       14.94      3.54 o
  -2   2  11      310.13      337.03     15.11 o
  -1   2  11      253.62      254.53     15.66 o
   0   2  11     3282.23     3168.25     81.23 o
   1   2  11      341.43      436.07     23.84 o
   2   2  11     2442.51     2494.91     48.17 o
   3   2  11     1570.73     1785.63     35.91 o
   4   2  11       27.41       27.04      7.14 o
   5   2  11       49.27       58.30      8.06 o
   6   2  11      120.98      130.25     10.33 o
   7   2  11      539.40      526.71     18.85 o
   8   2  11        0.95      -13.93     13.93 o
   9   2  11       36.06       37.48     16.89 o
  10   2  11       41.93       24.99     31.20 o
 -10   3  11       11.78       43.01     40.66 o
  -9   3  11       33.32       30.46     16.82 o
  -8   3  11      136.90      149.00     15.46 o
  -7   3  11      655.22      651.67     20.71 o
  -6   3  11      102.44      105.02      8.84 o
  -5   3  11     2644.98     2686.40     43.32 o
  -4   3  11       28.28       25.35      6.09 o
  -3   3  11     6686.94     6493.44    140.13 o
  -2   3  11      593.28      527.85     20.07 o
  -1   3  11     3546.36     3491.50    120.16 o
   0   3  11     3082.59     3159.18     52.58 o
   1   3  11     1269.97     1407.05     29.17 o
   2   3  11     1503.33     1692.29     33.25 o
   3   3  11     2469.26     2475.97     39.47 o
   4   3  11     2905.40     2746.99     44.31 o
   5   3  11     1853.63     1821.17     34.69 o
   6   3  11      190.56      214.77     12.31 o
   7   3  11      251.47      304.87     15.44 o
   8   3  11        2.24      -14.71     16.93 o
   9   3  11       52.55       80.35     20.41 o
  10   3  11       38.23       92.03     29.41 o
  -9   4  11       14.66        5.47     22.59 o
  -8   4  11        3.33       14.70     46.83 o
  -7   4  11       40.25       45.26     17.93 o
  -6   4  11        7.68        3.26     11.76 o
  -5   4  11       25.01       25.99      8.91 o
  -4   4  11     1329.99     1272.18     29.02 o
  -3   4  11      288.76      305.42     17.11 o
  -2   4  11      233.00      249.96     12.19 o
  -1   4  11     1816.67     1884.51     57.97 o
   0   4  11      713.25      902.82     23.92 o
   1   4  11       70.49       84.28      5.85 o
   2   4  11       95.37      140.32     10.81 o
   3   4  11      538.68      586.40     19.74 o
   4   4  11     1157.24     1073.38     23.78 o
   5   4  11       12.33       19.74      6.89 o
   6   4  11       98.81       89.60      9.03 o
   7   4  11        9.92       35.04      9.58 o
   8   4  11        0.75       -1.10     12.52 o
   9   4  11       15.82       58.88     31.21 o
  -9   5  11        0.71       19.68     27.05 o
  -8   5  11       71.52       39.21     20.95 o
  -7   5  11       65.32       69.69     13.47 o
  -6   5  11       25.39       36.11     11.48 o
  -5   5  11      494.14      496.46     18.48 o
  -4   5  11      389.30      414.53     19.89 o
  -3   5  11     2821.70     2767.44     61.27 o
  -2   5  11      283.40      297.73     17.97 o
  -1   5  11     1424.38     1411.85     78.41 o
   0   5  11     1221.64     1277.24     43.96 o
   1   5  11      204.67      226.45      9.38 o
   2   5  11       11.25        6.71      6.13 o
   3   5  11     3205.68     3047.71     53.43 o
   4   5  11      500.87      420.73     15.82 o
   5   5  11     1196.34     1317.45     31.83 o
   6   5  11       80.57       78.16     12.43 o
   7   5  11       87.07      122.59     14.03 o
   8   5  11        1.50       15.82     15.93 o
   9   5  11       16.54       65.16     37.06 o
  -8   6  11      183.45      163.25     18.16 o
  -7   6  11        5.70       17.73     13.35 o
  -6   6  11       31.52       22.46     11.95 o
  -5   6  11        4.26       -9.41     10.46 o
  -4   6  11      470.32      529.86     18.66 o
  -3   6  11      601.41      613.07     20.45 o
  -2   6  11      470.43      403.59     13.41 o
  -1   6  11     2110.28     2107.49     51.17 o
   0   6  11        9.31        7.51      7.55 o
   1   6  11       40.77       42.17      5.75 o
   2   6  11      473.52      389.43     12.39 o
   3   6  11        1.18        3.44      7.80 o
   4   6  11       17.39        9.14      9.28 o
   5   6  11      485.57      458.73     18.88 o
   6   6  11      429.56      439.46     20.18 o
   7   6  11       36.48       29.55     14.35 o
   8   6  11        0.97       -4.11     15.14 o
  -8   7  11        0.08       28.68     22.38 o
  -7   7  11      146.08      168.05     17.03 o
  -6   7  11        0.03       -1.92     12.85 o
  -5   7  11      242.31      270.49     16.16 o
  -4   7  11        9.84       29.32     10.54 o
  -3   7  11        4.53       -1.69      9.13 o
  -2   7  11      834.99      864.65     26.48 o
  -1   7  11       81.08       80.44     10.94 o
   0   7  11        2.63       -0.04      8.81 o
   1   7  11       30.30       28.68      6.41 o
   2   7  11       60.74      102.83      8.53 o
   3   7  11      519.82      577.54     18.61 o
   4   7  11       12.47       -4.09      9.99 o
   5   7  11       53.17       92.66     13.34 o
   6   7  11        9.50      -12.76     12.76 o
   7   7  11       89.27      109.04     21.80 o
   8   7  11       40.81       35.46     31.27 o
  -7   8  11        2.17       17.15     17.05 o
  -6   8  11        0.96        4.29     13.77 o
  -5   8  11        0.59       13.01     15.69 o
  -4   8  11      137.97      186.09     13.91 o
  -3   8  11      152.02      163.16     23.18 o
  -2   8  11       60.69       42.84     14.29 o
  -1   8  11      259.49      248.71     15.97 o
   0   8  11      144.95      198.43     15.63 o
   1   8  11        7.02       14.44      7.17 o
   2   8  11        0.13        1.44      8.70 o
   3   8  11        0.61        4.14     10.04 o
   4   8  11      186.75      201.98     15.95 o
   5   8  11      142.16      111.91     14.55 o
   6   8  11       68.77       69.02     15.51 o
   7   8  11        4.79        9.75     17.57 o
  -6   9  11       35.45       47.67     18.24 o
  -5   9  11       79.32       78.92     19.76 o
  -4   9  11       14.81       19.80     15.98 o
  -3   9  11        3.12       18.35     11.58 o
  -2   9  11       62.39       59.74     16.88 o
  -1   9  11       25.15       38.40     14.77 o
   0   9  11        0.50       -0.24     11.83 o
   1   9  11      264.74      278.21     12.73 o
   2   9  11        0.53        8.72     11.90 o
   3   9  11       26.72       54.66     11.95 o
   4   9  11        3.84       13.94     12.64 o
   5   9  11        5.63       12.02     14.11 o
   6   9  11        2.55       12.76     15.56 o
  -5  10  11       98.44      100.28     19.88 o
  -4  10  11        0.04       -3.16     18.93 o
  -3  10  11        2.80      -11.29     11.29 o
  -2  10  11       77.89       51.79     18.39 o
  -1  10  11       29.52       47.95     17.02 o
   0  10  11      179.37      206.52     22.21 o
   1  10  11        1.52        4.16     10.04 o
   2  10  11        4.43       19.53     11.69 o
   3  10  11       11.77      -14.52     14.52 o
   4  10  11        2.66       -6.98     13.40 o
  -2  11  11       24.07       46.27     35.33 o
  -1  11  11       13.60        4.17     18.32 o
   0  11  11        7.13        6.08     21.76 o
   1  11  11        3.68       17.11     18.41 o
   2  11  11       93.12       80.64     14.48 o
 -10   0  12      193.56      168.67     36.44 o
  -9   0  12       21.49       90.29     29.28 o
  -8   0  12       82.47       88.37     19.54 o
  -7   0  12      190.44      224.05     36.72 o
  -6   0  12     2777.22     2730.10     62.85 o
  -5   0  12     3583.78     3445.75     66.45 o
  -4   0  12       50.75       51.23      8.00 o
  -3   0  12    11449.29    11044.17    198.92 o
  -2   0  12     3681.31     3841.12    138.63 o
   0   0  12     5529.36     5711.76    218.28 o
   1   0  12      586.62      581.05     28.17 o
   2   0  12      283.21      400.01     35.35 o
   3   0  12    16389.47    16955.40    671.83 o
   4   0  12     5284.58     5678.52    129.74 o
   5   0  12     3870.34     3672.10     76.92 o
   6   0  12       42.47       16.88     14.68 o
   7   0  12      548.26      545.32     45.39 o
   8   0  12       28.90       62.69     21.43 o
   9   0  12       30.04       33.08     23.40 o
  10   0  12      137.87      211.27     31.97 o
 -10   1  12        2.82       18.21     21.32 o
  -9   1  12        0.57       -4.17     18.07 o
  -8   1  12       20.39       21.14     14.34 o
  -7   1  12        1.33       27.81      9.88 o
  -6   1  12      149.54      168.37     10.52 o
  -5   1  12       82.04       87.33     10.18 o
  -4   1  12       39.15       44.19      4.23 o
  -3   1  12       52.65       71.34      4.22 o
  -2   1  12     1320.32     1418.59     27.99 o
  -1   1  12     5083.59     5340.78    110.66 o
   0   1  12     1653.75     1678.80     45.32 o
   1   1  12      458.88      497.35     14.48 o
   2   1  12     1077.69     1229.31     22.74 o
   3   1  12       18.04       14.88      4.26 o
   4   1  12      618.45      612.93     14.89 o
   5   1  12      999.66      974.39     23.19 o
   6   1  12      539.40      518.33     17.19 o
   7   1  12      158.28      156.61     14.96 o
   8   1  12        6.33       16.95     14.81 o
   9   1  12       51.16       28.15     16.85 o
  10   1  12        0.41       30.40     20.95 o
 -10   2  12        6.91       -3.86     23.83 o
  -9   2  12       98.95       99.41     18.11 o
  -8   2  12       20.23       36.20     12.34 o
  -7   2  12     1673.24     1669.00     37.61 o
  -6   2  12      264.24      263.85     12.07 o
  -5   2  12      598.95      595.05     14.35 o
  -4   2  12       96.97      110.87      6.88 o
  -3   2  12     7483.54     7330.34    101.16 o
  -2   2  12      620.99      603.84     13.55 o
  -1   2  12     2323.13     2450.53     53.68 o
   0   2  12       89.54      110.72      6.67 o
   1   2  12     4354.85     4639.41    117.74 o
   2   2  12      497.84      520.11     13.75 o
   3   2  12    14869.06    15514.60    269.03 o
   4   2  12     2410.10     2420.31     51.52 o
   5   2  12     1157.63     1174.55     22.84 o
   6   2  12        6.48       13.13      8.02 o
   7   2  12      682.44      686.44     24.62 o
   8   2  12      242.79      236.40     21.78 o
   9   2  12      128.06      118.62     18.52 o
  10   2  12       33.95       53.53     25.00 o
 -10   3  12        0.01       24.80     25.72 o
  -9   3  12        4.29       -2.58     16.11 o
  -8   3  12       66.08       97.67     23.22 o
  -7   3  12       98.24      110.87     13.17 o
  -6   3  12      238.19      238.34     10.98 o
  -5   3  12      202.34      198.32      9.23 o
  -4   3  12      136.78      140.97      9.42 o
  -3   3  12       34.09       59.39      8.29 o
  -2   3  12      120.43      131.78     12.03 o
  -1   3  12       11.54       11.05      8.10 o
   0   3  12      715.00      788.98     32.31 o
   1   3  12        1.87       13.47      3.41 o
   2   3  12       29.05       27.91      5.06 o
   3   3  12       47.07       59.89      5.61 o
   4   3  12      283.85      303.91      9.74 o
   5   3  12     3265.75     3228.81     52.24 o
   6   3  12       13.31       13.04      9.27 o
   7   3  12      164.75      172.35     13.31 o
   8   3  12      121.25      146.63     19.55 o
   9   3  12        5.60      -17.91     17.91 o
  10   3  12        5.98      -17.47     26.85 o
  -9   4  12      132.23      151.26     38.92 o
  -8   4  12       41.90       52.81     20.89 o
  -7   4  12      259.61      301.56     22.50 o
  -6   4  12        2.67       -9.71      9.71 o
  -5   4  12       21.04       34.10      9.16 o
  -4   4  12       48.75       51.71      8.55 o
  -3   4  12      284.76      260.60     36.00 o
  -2   4  12      377.28      360.89     15.09 o
  -1   4  12     3507.22     3313.18     88.74 o
   0   4  12     2176.05     2518.22     49.21 o
   1   4  12     3169.55     3110.28     60.40 o
   2   4  12     1352.52     1416.59     45.53 o
   3   4  12     1613.37     1600.07     39.66 o
   4   4  12      215.37      208.67     11.82 o
   5   4  12      637.46      641.54     16.00 o
   6   4  12      639.02      591.68     25.92 o
   7   4  12     1487.59     1404.70     60.25 o
   8   4  12       82.77       79.43     14.13 o
   9   4  12      262.90      389.06     53.38 o
  -9   5  12        0.96        9.07     24.29 o
  -8   5  12       66.21       45.00     22.16 o
  -7   5  12      147.56      161.32     14.95 o
  -6   5  12        0.80      -10.63     10.63 o
  -5   5  12       66.75       80.79     11.15 o
  -4   5  12        0.56       -2.13      7.94 o
  -3   5  12      409.76      397.59     16.27 o
  -2   5  12      110.47      108.62     12.30 o
  -1   5  12       89.70       90.07      8.88 o
   0   5  12     2523.36     2561.70     57.64 o
   1   5  12       80.65      107.58      8.80 o
   2   5  12        1.22       -0.95      6.20 o
   3   5  12        1.85       -2.86      6.66 o
   4   5  12        2.86        6.58      8.31 o
   5   5  12       32.90       28.08     10.29 o
   6   5  12      222.42      192.81     15.07 o
   7   5  12       65.04       41.92     13.84 o
   8   5  12       13.36       26.28     16.30 o
   9   5  12       15.58       99.14     45.71 o
  -8   6  12       18.58        9.32     15.03 o
  -7   6  12      206.64      257.70     21.39 o
  -6   6  12        8.55       23.43     12.12 o
  -5   6  12       64.50       50.92     11.50 o
  -4   6  12       13.96       19.23     12.04 o
  -3   6  12      254.50      297.99     14.35 o
  -2   6  12       20.76       27.32      7.81 o
  -1   6  12      156.42      166.35     12.00 o
   0   6  12      942.81      841.12     25.14 o
   1   6  12      858.38      868.86     18.87 o
   2   6  12       36.67       34.57      6.81 o
   3   6  12     1081.55     1185.54     28.05 o
   4   6  12      245.06      157.86     11.96 o
   5   6  12      367.10      394.79     17.80 o
   6   6  12        2.01       10.74     12.46 o
   7   6  12      238.81      211.85     17.86 o
   8   6  12       41.43       28.03     26.82 o
  -8   7  12       18.86       10.04     32.78 o
  -7   7  12       95.19      122.14     16.42 o
  -6   7  12        8.51       -0.11     15.91 o
  -5   7  12       55.39       68.41     12.56 o
  -4   7  12      137.93      108.83     11.93 o
  -3   7  12      281.20      295.62     34.40 o
  -2   7  12      127.32      108.48      9.93 o
  -1   7  12        4.02       17.00     10.37 o
   0   7  12      319.45      341.43     19.41 o
   1   7  12        0.81       -0.74      6.54 o
   2   7  12      205.06      188.20     12.90 o
   3   7  12      108.67      128.49     11.16 o
   4   7  12        0.26        7.02     10.15 o
   5   7  12      125.35      117.67     13.90 o
   6   7  12       23.81       27.84     13.71 o
   7   7  12        9.20       10.52     17.61 o
   8   7  12       11.23      -16.56     20.99 o
  -7   8  12       12.63       30.88     17.69 o
  -6   8  12       95.91      121.18     16.00 o
  -5   8  12      254.58      248.94     16.78 o
  -4   8  12       73.19      101.19     12.59 o
  -3   8  12      487.79      465.92     19.50 o
  -2   8  12       44.37       50.90      9.53 o
  -1   8  12       63.05       62.97     12.25 o
   0   8  12       49.56       51.76     11.73 o
   1   8  12       40.63       47.66      7.90 o
   2   8  12      340.26      284.45     13.69 o
   3   8  12      278.80      325.29     17.06 o
   4   8  12        2.87       -4.02     11.08 o
   5   8  12      136.93      171.79     15.48 o
   6   8  12       13.35       28.81     14.79 o
   7   8  12       21.70       53.22     18.23 o
  -6   9  12       11.81       28.04     19.11 o
  -5   9  12       15.83       20.74     21.33 o
  -4   9  12       99.49      144.76     14.41 o
  -3   9  12        4.27        4.64     18.26 o
  -2   9  12      290.77      246.24     21.55 o
  -1   9  12      321.58      320.37     22.46 o
   0   9  12        3.02        1.03     12.29 o
   1   9  12       44.72       60.14      9.34 o
   2   9  12       15.41        8.66      9.98 o
   3   9  12       14.54       13.63     11.31 o
   4   9  12        9.32       28.39     20.48 o
   5   9  12      111.53      126.82     24.42 o
   6   9  12       59.54       54.66     17.61 o
  -4  10  12        7.09       10.18     12.93 o
  -3  10  12       23.33       27.98     11.91 o
  -2  10  12        1.71       12.23     17.44 o
  -1  10  12       18.68       -4.29     16.01 o
   0  10  12        6.88       10.44     27.38 o
   1  10  12      178.83      189.83     25.85 o
   2  10  12        3.01       13.12     12.06 o
   3  10  12       45.55       44.93     13.01 o
   4  10  12        5.78       17.09     13.82 o
  -2  11  12       50.86       20.38     19.03 o
  -1  11  12       91.79       84.35     20.52 o
   0  11  12       16.84       40.68     22.97 o
   1  11  12       32.89       42.03     25.00 o
   2  11  12       18.18       38.87     13.48 o
 -10   1  13        8.34       -6.60     21.83 o
  -9   1  13      240.75      269.19     24.73 o
  -8   1  13        9.71        5.18     13.68 o
  -7   1  13      406.54      411.30     21.66 o
  -6   1  13       19.62       22.79      8.30 o
  -5   1  13      237.18      223.36      9.13 o
  -4   1  13       35.20       44.79      4.41 o
  -3   1  13      605.92      540.95     12.54 o
  -2   1  13        0.64       -0.03      3.61 o
  -1   1  13     2522.33     2276.57     49.29 o
   0   1  13     2215.18     2115.88     56.51 o
   1   1  13     6765.11     6414.59    138.17 o
   2   1  13     1533.98     1466.81     26.11 o
   3   1  13     6491.71     5980.06     95.10 o
   4   1  13     1948.19     2031.40     35.79 o
   5   1  13      504.17      554.26     22.24 o
   6   1  13      939.06      990.53     31.98 o
   7   1  13      996.92      952.20     33.69 o
   8   1  13       48.63       55.15     15.04 o
   9   1  13       87.39      100.29     18.15 o
  10   1  13        1.77       40.50     24.95 o
 -10   2  13       73.62       49.37     20.91 o
  -9   2  13        4.27        1.36     15.98 o
  -8   2  13        6.34        0.80     12.25 o
  -7   2  13       88.20       98.82     15.41 o
  -6   2  13      257.67      249.32     11.75 o
  -5   2  13        0.74       -3.48      6.03 o
  -4   2  13      108.19      120.03      7.08 o
  -3   2  13        0.38        6.88      3.65 o
  -2   2  13      396.53      337.67      8.67 o
  -1   2  13        0.72        2.99      4.61 o
   0   2  13       45.27       15.59      4.15 o
   1   2  13      728.01      801.94     17.50 o
   2   2  13     2607.11     2780.52     47.57 o
   3   2  13       61.20       78.53      7.06 o
   4   2  13      564.04      567.53     30.74 o
   5   2  13     1779.84     1687.56     31.40 o
   6   2  13      325.26      369.82     13.47 o
   7   2  13       10.58       26.95     15.18 o
   8   2  13       20.39       31.34     17.18 o
   9   2  13       76.49       83.11     18.33 o
  10   2  13       19.87      -15.02     23.80 o
 -10   3  13        2.76      -31.12     31.12 o
  -9   3  13       59.09       37.35     16.42 o
  -8   3  13       80.37      123.30     23.50 o
  -7   3  13      319.13      348.84     18.02 o
  -6   3  13      406.29      412.06     13.83 o
  -5   3  13      500.19      479.04     13.43 o
  -4   3  13      321.29      331.35     17.72 o
  -3   3  13     1878.56     1821.84     52.45 o
  -2   3  13      358.59      407.25     17.87 o
  -1   3  13      743.03      712.65     31.09 o
   0   3  13     2477.23     2728.82     51.20 o
   1   3  13     6818.16     7164.19    113.90 o
   2   3  13        8.06        9.04      4.34 o
   3   3  13     7374.83     7143.52    107.02 o
   4   3  13      319.40      294.42     10.76 o
   5   3  13       56.93       73.11     11.63 o
   6   3  13       17.42       13.25      9.64 o
   7   3  13       32.47       32.49     11.14 o
   8   3  13      221.23      213.44     21.33 o
   9   3  13        3.08       -9.23     19.59 o
  -9   4  13       13.81       19.22     23.79 o
  -8   4  13       16.96       22.75     25.76 o
  -7   4  13       17.76       21.15     12.02 o
  -6   4  13       28.76       34.42     10.71 o
  -5   4  13       51.18       54.92      9.98 o
  -4   4  13      243.59      207.60     11.38 o
  -3   4  13       13.13       29.31     12.16 o
  -2   4  13       48.63       59.99     11.11 o
  -1   4  13      270.69      304.70     15.92 o
   0   4  13       35.54       29.49      4.73 o
   1   4  13     1003.42     1090.81     24.35 o
   2   4  13      577.05      567.31     25.75 o
   3   4  13     1560.50     1496.34     47.92 o
   4   4  13       48.11       34.16      6.19 o
   5   4  13       59.47       64.35      7.94 o
   6   4  13        0.46       -5.59      8.83 o
   7   4  13        5.68       32.09     11.63 o
   8   4  13        3.39       27.61     18.76 o
   9   4  13       14.59       -2.59     29.86 o
  -9   5  13       29.29       87.26     33.96 o
  -8   5  13      198.06      223.86     26.78 o
  -7   5  13      206.84      249.67     16.96 o
  -6   5  13       57.81       64.08     12.12 o
  -5   5  13      207.58      209.02     13.53 o
  -4   5  13      593.21      563.95     18.32 o
  -3   5  13     1377.40     1367.33     33.91 o
  -2   5  13        7.91       10.19      7.91 o
  -1   5  13      261.44      261.65     11.09 o
   0   5  13      122.58      133.51      8.80 o
   1   5  13      626.88      605.09     18.32 o
   2   5  13       88.24       77.12      7.85 o
   3   5  13     1690.92     1756.44     33.54 o
   4   5  13       49.47       37.04      9.08 o
   5   5  13      185.20      214.27     13.89 o
   6   5  13        1.74        6.38     11.86 o
   7   5  13       47.74       43.94     15.52 o
   8   5  13      259.23      248.70     21.51 o
   9   5  13       28.27       93.39     46.28 o
  -8   6  13        3.97       -4.54     15.00 o
  -7   6  13      106.01       79.27     15.15 o
  -6   6  13      278.26      344.68     24.28 o
  -5   6  13       39.50       32.59     11.13 o
  -4   6  13        6.00        2.07     10.71 o
  -3   6  13     1036.26     1039.05     38.56 o
  -2   6  13     1547.28     1458.54     37.62 o
  -1   6  13     1432.97     1344.08     35.81 o
   0   6  13      222.98      196.50      8.13 o
   1   6  13      592.82      585.90     19.21 o
   2   6  13      839.56      731.54     17.65 o
   3   6  13     1511.61     1353.77     27.85 o
   4   6  13       46.41       57.32     10.22 o
   5   6  13      240.68      227.24     14.87 o
   6   6  13       39.46       37.31     12.74 o
   7   6  13        5.16       -7.32     13.52 o
   8   6  13       39.11       40.95     18.69 o
  -8   7  13       25.81       37.53     23.60 o
  -7   7  13        0.90       24.53     15.12 o
  -6   7  13        6.63        6.02     12.86 o
  -5   7  13        4.32       -2.44     11.36 o
  -4   7  13       27.74       10.67     10.41 o
  -3   7  13      333.13      330.97     15.96 o
  -2   7  13        2.07       -1.93      8.34 o
  -1   7  13     1776.70     1800.81     67.92 o
   0   7  13       34.01       39.77      9.08 o
   1   7  13      731.87      722.97     17.42 o
   2   7  13        5.22       19.30      7.47 o
   3   7  13      231.41      241.80     13.40 o
   4   7  13      114.42      102.30     14.19 o
   5   7  13      372.34      375.99     18.46 o
   6   7  13       40.96       32.21     13.70 o
   7   7  13      211.38      187.43     18.70 o
   8   7  13       31.44       21.48     21.94 o
  -7   8  13        3.91        7.29     17.24 o
  -6   8  13       82.50      138.22     16.42 o
  -5   8  13       93.05       94.74     14.32 o
  -4   8  13       11.94        4.87     11.17 o
  -3   8  13       19.50       33.07     11.51 o
  -2   8  13        0.01        7.38     15.79 o
  -1   8  13      352.49      340.51     18.31 o
   0   8  13      267.33      285.32     25.57 o
   1   8  13       32.58       42.79      7.78 o
   2   8  13      306.00      295.23     13.84 o
   3   8  13      117.28       96.36     11.80 o
   4   8  13       22.80       46.84     12.27 o
   5   8  13        9.25       20.54     13.02 o
   6   8  13       35.84       44.92     16.45 o
   7   8  13       11.48       -0.99     20.82 o
  -6   9  13        0.17       26.95     17.34 o
  -5   9  13        0.82        7.82     13.98 o
  -4   9  13       23.40       41.65     15.26 o
  -3   9  13       28.85       14.22     12.45 o
  -2   9  13        2.02       29.93     22.83 o
  -1   9  13      220.65      232.42     20.69 o
   0   9  13       75.87       79.42     14.13 o
   1   9  13      143.86      140.55     10.89 o
   2   9  13       15.56       16.48     10.24 o
   3   9  13        9.59       17.68     11.65 o
   4   9  13        2.86        0.30     12.56 o
   5   9  13      218.44      235.46     18.20 o
   6   9  13        6.19       18.06     19.93 o
  -4  10  13        2.63        0.49     14.05 o
  -3  10  13       50.73       54.13     12.67 o
  -2  10  13        1.34        7.26     17.60 o
  -1  10  13      152.65      128.71     19.49 o
   0  10  13       52.62       46.81     17.62 o
   1  10  13       24.50       14.06     10.68 o
   2  10  13      119.54       86.98     13.45 o
   3  10  13        2.47        5.16     13.59 o
   4  10  13        0.68       20.32     13.86 o
  -2  11  13        6.96      -19.77     19.77 o
  -1  11  13        1.10       10.60     18.80 o
   0  11  13       44.34       68.21     24.26 o
   1  11  13       15.22       -2.41     21.50 o
   2  11  13       75.67       78.96     20.49 o
 -10   0  14      105.52      102.98     32.41 o
  -9   0  14      151.67      182.80     32.06 o
  -8   0  14      464.15      429.62     37.16 o
  -7   0  14      442.12      425.00     26.35 o
  -6   0  14      153.49      172.44     13.88 o
  -5   0  14     1206.89     1229.40     27.84 o
  -4   0  14     4214.94     4308.39     80.91 o
  -3   0  14     3850.77     3737.93     69.96 o
  -2   0  14       52.61       54.03      5.89 o
   1   0  14    28115.73    27357.31   1032.97 o
   2   0  14     2557.21     2763.35     74.97 o
   3   0  14     7130.74     6950.74    144.24 o
   4   0  14       87.21       99.16      8.07 o
   5   0  14       34.00       38.53     10.14 o
   6   0  14        1.61       -5.27     14.28 o
   7   0  14      287.52      269.82     24.59 o
   8   0  14      531.77      530.21     34.17 o
   9   0  14      113.70      100.46     30.50 o
  10   0  14       21.30       34.68     37.09 o
 -10   1  14        8.13       24.47     21.93 o
  -9   1  14       90.86       97.22     20.53 o
  -8   1  14       99.61      107.13     16.44 o
  -7   1  14       43.99       28.29     12.31 o
  -6   1  14      322.86      355.89     19.26 o
  -5   1  14      427.26      415.07     12.09 o
  -4   1  14      234.87      249.87      7.26 o
  -3   1  14      861.37      922.05     14.58 o
  -2   1  14     3557.91     3644.28     67.20 o
  -1   1  14      690.57      678.63     18.06 o
   0   1  14        5.61       21.43      5.03 o
   1   1  14      618.88      714.52     19.15 o
   2   1  14       79.97      138.12      6.33 o
   3   1  14      784.45      863.30     16.29 o
   4   1  14      182.12      192.09      8.83 o
   5   1  14     1667.18     1657.81     31.48 o
   6   1  14      114.59      129.70     12.82 o
   7   1  14       64.78       79.47     13.87 o
   8   1  14        0.17       -6.37     14.46 o
   9   1  14        8.72        5.99     16.57 o
  10   1  14      111.95      124.46     26.92 o
 -10   2  14        5.36       24.70     20.25 o
  -9   2  14       61.76       55.79     17.37 o
  -8   2  14       18.91       15.10     13.91 o
  -7   2  14       16.44       21.57     10.92 o
  -6   2  14      363.21      356.81     14.93 o
  -5   2  14      270.75      303.26     10.96 o
  -4   2  14     1479.21     1482.09     27.78 o
  -3   2  14     2370.41     2270.03     33.44 o
  -2   2  14        0.11        3.45      4.96 o
  -1   2  14     2680.07     2528.44     54.93 o
   0   2  14     1625.36     1655.32     37.61 o
   1   2  14     9871.57     9522.67    169.72 o
   2   2  14     3957.52     4171.46     63.19 o
   3   2  14     6697.45     6664.99    107.69 o
   4   2  14     4775.84     4809.36     78.33 o
   5   2  14     3455.92     3187.47     50.81 o
   6   2  14        4.70       10.41      9.31 o
   7   2  14      957.80      896.62     38.29 o
   8   2  14       73.47       96.75     20.21 o
   9   2  14      229.06      223.01     24.46 o
  10   2  14       22.98        9.11     24.01 o
 -10   3  14        0.02      -20.74     31.98 o
  -9   3  14       17.74       27.57     15.61 o
  -8   3  14        4.11       15.89     13.32 o
  -7   3  14       79.28       95.32     12.65 o
  -6   3  14        4.96       12.05      7.59 o
  -5   3  14        0.06       -6.06      6.11 o
  -4   3  14      268.22      252.35     11.79 o
  -3   3  14      506.81      535.22     38.27 o
  -2   3  14       22.19       21.67      7.96 o
  -1   3  14      635.11      742.61     26.82 o
   0   3  14      517.71      490.14     12.58 o
   1   3  14        0.25        7.52      4.61 o
   2   3  14      181.28      235.06      8.11 o
   3   3  14     2206.63     2312.41     37.57 o
   4   3  14      135.94      149.29      8.95 o
   5   3  14        1.21        5.81      8.22 o
   6   3  14        0.34       -9.56      9.56 o
   7   3  14       36.10       44.32     11.67 o
   8   3  14       18.09       -9.68     17.82 o
   9   3  14        2.76        3.85     19.68 o
  -9   4  14        4.63       23.77     24.69 o
  -8   4  14       18.41        5.70     20.81 o
  -7   4  14       18.72       27.07     12.00 o
  -6   4  14        1.56        3.95     10.06 o
  -5   4  14       64.50       62.53     11.48 o
  -4   4  14       68.68       53.70     17.72 o
  -3   4  14     4616.81     4464.45    119.51 o
  -2   4  14       33.07       21.89      7.77 o
  -1   4  14     2027.43     1935.04     55.25 o
   0   4  14      955.20      979.99     20.85 o
   1   4  14     4856.96     4716.16     78.41 o
   2   4  14     1027.19      989.68     26.91 o
   3   4  14     2985.46     2825.79     54.68 o
   4   4  14      437.41      385.74     12.11 o
   5   4  14     1526.39     1482.47     27.80 o
   6   4  14        4.72        1.98      9.49 o
   7   4  14      691.90      721.88     27.47 o
   8   4  14       16.11       29.16     13.80 o
   9   4  14        2.35       39.71     30.37 o
  -9   5  14        0.61       21.36     24.09 o
  -8   5  14       13.25      -19.78     19.78 o
  -7   5  14       53.23       30.83     13.46 o
  -6   5  14      291.35      233.83     15.46 o
  -5   5  14       98.27      115.42     12.26 o
  -4   5  14       15.88       15.45      8.86 o
  -3   5  14        2.36        4.40      8.51 o
  -2   5  14        8.74        0.94     13.82 o
  -1   5  14       19.80       23.34      6.96 o
   0   5  14      472.78      491.55     11.89 o
   1   5  14       71.12       74.33      7.28 o
   2   5  14      444.88      428.46     14.93 o
   3   5  14      192.70      177.09     11.36 o
   4   5  14      258.72      261.20     13.42 o
   5   5  14       11.30       14.59     10.48 o
   6   5  14       29.73       37.26     12.64 o
   7   5  14       38.72       25.31     15.35 o
   8   5  14       33.77       23.89     16.39 o
  -8   6  14        0.09        3.14     15.12 o
  -7   6  14        4.55       21.94     13.94 o
  -6   6  14        0.58       15.12     12.37 o
  -5   6  14      119.35      118.60     20.35 o
  -4   6  14       26.93       17.73     10.24 o
  -3   6  14      634.69      608.92     20.74 o
  -2   6  14       20.67       17.08      8.24 o
  -1   6  14      931.43      889.81     27.58 o
   0   6  14       88.76       74.22      6.30 o
   1   6  14     1117.80     1194.24     24.09 o
   2   6  14       18.57       25.55      6.83 o
   3   6  14      638.63      620.30     17.58 o
   4   6  14      156.98      127.09     11.51 o
   5   6  14      308.03      319.47     19.54 o
   6   6  14       60.07       24.57     13.06 o
   7   6  14      165.55      165.67     19.70 o
   8   6  14        2.01       -5.19     18.03 o
  -8   7  14       90.11       78.14     19.77 o
  -7   7  14        0.51       18.17     14.67 o
  -6   7  14       37.04       44.91     13.80 o
  -5   7  14      129.95      137.80     14.38 o
  -4   7  14       27.38       23.06     10.85 o
  -3   7  14       26.14       29.05     10.51 o
  -2   7  14      211.21      243.33     12.96 o
  -1   7  14      448.67      444.59     19.35 o
   0   7  14      182.62      223.01      9.49 o
   1   7  14        7.10        5.92      6.67 o
   2   7  14      323.54      282.50     11.87 o
   3   7  14       56.72       76.50     10.58 o
   4   7  14       53.42       74.07     11.48 o
   5   7  14       54.05       71.18     13.19 o
   6   7  14        6.99       14.27     13.52 o
   7   7  14       32.39        6.98     32.25 o
   8   7  14        1.42        7.12     21.81 o
  -7   8  14       64.52       95.58     32.33 o
  -6   8  14       24.38       42.66     14.86 o
  -5   8  14       23.78       29.40     13.06 o
  -4   8  14      156.74      157.96     16.23 o
  -3   8  14        5.45      -11.25     21.22 o
  -2   8  14      110.55      122.51     11.52 o
  -1   8  14       91.66       95.82     13.61 o
   0   8  14      243.42      219.89     15.97 o
   1   8  14      693.21      706.93     18.40 o
   2   8  14       33.27       19.70      8.59 o
   3   8  14      418.27      457.63     19.00 o
   4   8  14       43.81       49.87     12.59 o
   5   8  14        4.06       16.97     13.19 o
   6   8  14       29.56       11.29     15.02 o
   7   8  14        7.62       -6.49     18.26 o
  -6   9  14        0.31       -6.71     16.78 o
  -5   9  14        7.79        2.36     15.67 o
  -4   9  14      128.68       95.44     14.09 o
  -3   9  14       35.59       37.89     12.80 o
  -2   9  14      167.28      157.44     12.90 o
  -1   9  14       14.46        6.69     15.62 o
   0   9  14       79.31      110.57     14.92 o
   1   9  14       50.64       42.66      9.87 o
   2   9  14       55.47       69.54     12.18 o
   3   9  14      298.21      301.02     19.88 o
   4   9  14       92.21       98.32     16.25 o
   5   9  14        7.34       20.70     14.28 o
   6   9  14        3.33      -21.18     30.83 o
  -4  10  14        3.21       16.46     14.91 o
  -3  10  14       50.20       67.71     13.10 o
  -2  10  14       49.91       63.24     19.77 o
  -1  10  14      176.57      236.48     22.37 o
   0  10  14        6.63        2.08     16.68 o
   1  10  14        9.88       11.29     10.91 o
   2  10  14       10.38       23.70     13.64 o
   3  10  14       11.99       15.41     13.86 o
   4  10  14        9.24      -22.14     22.14 o
  -2  11  14        2.10      -17.73     19.37 o
  -1  11  14        0.20       15.23     19.34 o
   0  11  14        2.98        9.14     23.68 o
   1  11  14       19.62       14.99     12.12 o
   2  11  14       13.92       25.13     15.03 o
 -10   1  15       42.04       66.20     22.68 o
  -9   1  15       39.79       18.97     19.60 o
  -8   1  15        0.28      -10.39     15.96 o
  -7   1  15        9.75       15.12     10.84 o
  -6   1  15        5.23       -9.66      9.66 o
  -5   1  15     2624.76     2482.34     54.48 o
  -4   1  15       60.19       65.26      5.32 o
  -3   1  15    15700.13    15177.93    206.77 o
  -2   1  15     1040.11     1039.54     21.89 o
  -1   1  15    12537.85    13124.54    268.85 o
   0   1  15       47.92       39.06      5.58 o
   1   1  15     8687.11     8632.27    185.07 o
   2   1  15      816.30      804.44     17.22 o
   3   1  15     1748.28     1692.03     27.83 o
   4   1  15      196.06      263.11     10.24 o
   5   1  15      584.75      585.50     15.21 o
   6   1  15       97.75       74.97     20.98 o
   7   1  15      762.97      716.12     24.81 o
   8   1  15        4.84        1.83     14.68 o
   9   1  15       24.22       11.65     17.10 o
  10   1  15       49.46       48.00     25.91 o
 -10   2  15       20.40       -1.08     19.68 o
  -9   2  15        5.02       12.55     18.40 o
  -8   2  15      166.93      142.83     16.81 o
  -7   2  15      162.46      177.06     13.65 o
  -6   2  15        0.47       22.60      8.10 o
  -5   2  15      674.71      657.28     16.88 o
  -4   2  15      137.67      164.62     10.48 o
  -3   2  15        2.48       15.42      5.36 o
  -2   2  15      886.48      923.26     21.42 o
  -1   2  15      163.50      166.87      5.98 o
   0   2  15       32.83       20.03      4.88 o
   1   2  15     1536.06     1565.50     31.46 o
   2   2  15      308.54      362.09      9.87 o
   3   2  15      480.12      462.44     13.03 o
   4   2  15       12.95       30.71      8.16 o
   5   2  15       30.73       51.90      8.08 o
   6   2  15      145.52      129.00     11.59 o
   7   2  15      469.85      417.95     24.38 o
   8   2  15      142.73      131.75     20.14 o
   9   2  15        7.20       -1.30     20.56 o
  10   2  15       70.70       51.45     26.99 o
  -9   3  15       33.91       52.30     14.07 o
  -8   3  15        0.25       13.20     13.05 o
  -7   3  15      122.38      140.77     24.94 o
  -6   3  15      888.80      855.61     20.19 o
  -5   3  15      189.47      201.67      9.65 o
  -4   3  15      149.70      135.44      9.69 o
  -3   3  15     1757.60     1690.66     49.76 o
  -2   3  15      210.73      221.63     36.27 o
  -1   3  15     1714.46     1665.79     45.06 o
   0   3  15      176.02      183.19      7.61 o
   1   3  15     7098.63     6720.91    122.55 o
   2   3  15      652.76      577.39     15.18 o
   3   3  15      642.73      653.95     15.79 o
   4   3  15       56.44       61.31      8.01 o
   5   3  15       23.90       23.22      8.72 o
   6   3  15      178.30      160.58     16.26 o
   7   3  15     1180.72     1123.25     27.45 o
   8   3  15       65.65       21.59     18.27 o
   9   3  15      202.06      183.87     23.51 o
  -9   4  15        0.02       16.05     23.77 o
  -8   4  15       20.06        5.09     19.65 o
  -7   4  15        2.76      -13.22     13.22 o
  -6   4  15      146.97      137.62     12.62 o
  -5   4  15       10.19       15.82      9.56 o
  -4   4  15      315.12      318.25     13.79 o
  -3   4  15      821.42      834.35     36.31 o
  -2   4  15        3.12       16.03      8.16 o
  -1   4  15        0.82       -1.68     13.49 o
   0   4  15      104.48      111.29      8.46 o
   1   4  15        0.48       -2.23      4.62 o
   2   4  15        9.11       10.87     13.50 o
   3   4  15       38.93       52.65      6.24 o
   4   4  15      100.66      134.68      8.71 o
   5   4  15       98.09      117.42      9.89 o
   6   4  15       32.79       17.74      9.93 o
   7   4  15       92.35      112.78     12.61 o
   8   4  15       48.88       43.48     14.70 o
   9   4  15        0.45       43.00     31.54 o
  -9   5  15       40.91       56.52     25.01 o
  -8   5  15        8.43       -0.57     21.77 o
  -7   5  15       46.96       51.48     13.38 o
  -6   5  15       47.67       68.00     12.35 o
  -5   5  15      188.99      194.73     13.57 o
  -4   5  15        0.46       -1.55      8.55 o
  -3   5  15      469.25      470.47     28.04 o
  -2   5  15     1130.34     1043.55     30.84 o
  -1   5  15     1762.00     1739.81     81.79 o
   0   5  15       34.59       52.51      6.22 o
   1   5  15     5698.48     5379.74    102.75 o
   2   5  15       80.57       50.99      6.83 o
   3   5  15       55.04       52.63     10.26 o
   4   5  15       35.61        5.40     11.14 o
   5   5  15       10.55       19.27     15.21 o
   6   5  15       32.38       73.60     14.82 o
   7   5  15      128.55      145.79     18.77 o
   8   5  15       66.68       79.14     26.05 o
  -8   6  15       37.89       75.42     19.37 o
  -7   6  15       44.09       39.04     14.43 o
  -6   6  15       30.68       19.55     12.60 o
  -5   6  15        7.93        5.53     10.75 o
  -4   6  15     1079.92      959.51     25.95 o
  -3   6  15       10.46       10.97     10.56 o
  -2   6  15      263.52      308.18     17.55 o
  -1   6  15      957.45      876.09     32.05 o
   0   6  15       89.40      126.48      7.96 o
   1   6  15       57.80       57.17      6.87 o
   2   6  15      180.16      178.08      9.61 o
   3   6  15     1313.09     1296.35     27.44 o
   4   6  15        2.61        1.92      9.58 o
   5   6  15       23.69       23.85     11.53 o
   6   6  15      102.13       80.78     18.42 o
   7   6  15       25.69       28.56     17.26 o
   8   6  15       73.26       58.04     25.09 o
  -8   7  15       21.54       21.41     20.36 o
  -7   7  15        8.56       19.75     14.84 o
  -6   7  15        4.74       26.73     13.48 o
  -5   7  15      201.52      192.28     15.35 o
  -4   7  15        1.35       -6.03     13.44 o
  -3   7  15      634.77      648.82     23.33 o
  -2   7  15      577.82      617.36     21.42 o
  -1   7  15      393.30      373.61     49.93 o
   0   7  15       11.06       17.68      6.62 o
   1   7  15      359.19      359.61     17.86 o
   2   7  15      688.46      646.59     20.01 o
   3   7  15      342.32      348.17     15.45 o
   4   7  15       49.51       35.97     11.33 o
   5   7  15      449.75      446.19     20.19 o
   6   7  15       15.21       33.31     14.37 o
   7   7  15       45.92       73.14     18.70 o
  -7   8  15        6.05       22.86     17.64 o
  -6   8  15        8.27       23.91     14.79 o
  -5   8  15       14.69       21.53     13.41 o
  -4   8  15       15.95        4.17     11.85 o
  -3   8  15      230.30      234.07     15.56 o
  -2   8  15       87.62      150.84     12.37 o
  -1   8  15       69.80       64.89     14.67 o
   0   8  15        0.18       16.18     10.02 o
   1   8  15       38.57       47.45      9.05 o
   2   8  15      185.26      158.15     10.93 o
   3   8  15       95.06      103.16     12.47 o
   4   8  15      193.44      204.84     15.21 o
   5   8  15       20.16       37.39     13.30 o
   6   8  15       63.64       59.61     32.29 o
   7   8  15       31.31       13.24     38.40 o
  -6   9  15       39.60       64.86     23.18 o
  -5   9  15       41.92       71.65     15.30 o
  -4   9  15        0.16       11.05     16.21 o
  -3   9  15      142.27      181.44     15.43 o
  -2   9  15       29.66       24.76     11.22 o
  -1   9  15      118.88      110.39     31.62 o
   0   9  15        7.22      -12.75     12.75 o
   1   9  15       11.76       18.96      9.56 o
   2   9  15        9.75       -6.78     11.45 o
   3   9  15       18.07        9.35     18.93 o
   4   9  15        0.07       -2.51     12.96 o
   5   9  15      114.87      157.15     16.77 o
   6   9  15       17.48       46.96     29.66 o
  -4  10  15       10.07        0.26     14.70 o
  -3  10  15       14.47       13.40     13.04 o
  -2  10  15       31.62       46.94     18.48 o
  -1  10  15        7.93       13.02     32.34 o
   0  10  15      129.81      125.55     20.06 o
   1  10  15       25.75       23.60     11.35 o
   2  10  15       28.24       25.04     12.57 o
   3  10  15        3.78       14.90     14.06 o
   4  10  15       28.04        8.69     15.66 o
  -1  11  15       47.67       31.87     20.49 o
   0  11  15       22.97       36.20     19.92 o
   1  11  15        4.71        0.07     12.90 o
 -10   0  16       22.37       39.02     32.34 o
  -9   0  16      108.46      100.92     29.72 o
  -8   0  16      398.69      414.82     36.77 o
  -7   0  16       46.36       40.25     20.23 o
  -6   0  16     2247.04     2200.44     65.69 o
  -5   0  16      154.54      156.52      9.75 o
  -4   0  16     2287.44     2165.28     43.44 o
  -3   0  16     3543.04     3443.47     64.95 o
  -2   0  16     3851.65     4139.86     76.97 o
   1   0  16     7439.40     7459.02    193.73 o
   2   0  16      329.87      437.11     42.51 o
   3   0  16      445.25      403.59     18.86 o
   4   0  16      942.84      809.38     20.30 o
   5   0  16     4106.97     4019.55    111.62 o
   6   0  16       94.00      122.85     23.94 o
   7   0  16     2692.25     2532.78     78.71 o
   8   0  16       48.29       79.16     24.72 o
   9   0  16      142.14      125.85     34.60 o
  10   0  16       79.73       68.98     36.24 o
 -10   1  16       35.46       41.98     22.16 o
  -9   1  16      119.71      108.20     21.30 o
  -8   1  16       43.43       46.97     28.49 o
  -7   1  16      306.83      346.00     16.75 o
  -6   1  16      403.21      377.21     15.71 o
  -5   1  16      369.60      369.96     12.79 o
  -4   1  16      136.29      153.67     11.17 o
  -3   1  16       14.59       21.26      5.18 o
  -2   1  16      395.24      420.64     14.79 o
  -1   1  16     3959.18     4401.77     92.82 o
   0   1  16     2825.33     2979.56     79.24 o
   1   1  16      638.12      618.66     18.46 o
   2   1  16       51.18       51.75     10.06 o
   3   1  16      437.97      511.06     11.93 o
   4   1  16      142.02      137.59      7.83 o
   5   1  16      353.59      351.19     12.29 o
   6   1  16      255.60      282.72     15.76 o
   7   1  16       59.23       72.27     13.69 o
   8   1  16      162.83      151.28     17.23 o
   9   1  16       81.24       85.41     21.40 o
  10   1  16        1.80       41.27     25.85 o
 -10   2  16        0.70       -6.67     19.74 o
  -9   2  16      150.65      157.92     21.54 o
  -8   2  16       76.90      102.90     15.82 o
  -7   2  16       73.49      106.62     12.30 o
  -6   2  16      773.97      782.33     22.13 o
  -5   2  16     3595.11     3684.26     62.58 o
  -4   2  16      200.91      221.33      9.21 o
  -3   2  16      984.46      930.58     17.00 o
  -2   2  16       44.02       43.48      4.71 o
  -1   2  16      619.66      526.74     14.09 o
   0   2  16     1050.41     1217.57     25.01 o
   1   2  16     9662.37    10006.78    181.24 o
   2   2  16      484.95      581.21     12.84 o
   3   2  16      525.70      493.16     13.47 o
   4   2  16     1603.47     1474.67     28.27 o
   5   2  16     5127.13     4933.33     83.14 o
   6   2  16      107.34      106.28     11.17 o
   7   2  16      567.12      705.63     30.87 o
   8   2  16      103.85      160.35     24.49 o
   9   2  16      199.36      252.53     25.51 o
  10   2  16        2.94      -21.47     23.72 o
  -9   3  16        1.64       15.95     13.19 o
  -8   3  16       88.77      108.93     22.96 o
  -7   3  16       19.76       -7.35     10.72 o
  -6   3  16        3.88       12.55      7.83 o
  -5   3  16        5.75       10.08      6.66 o
  -4   3  16      211.37      232.32     11.67 o
  -3   3  16        5.79        1.54      7.12 o
  -2   3  16     1136.75     1091.18     34.81 o
  -1   3  16      469.05      474.20     13.58 o
   0   3  16      227.85      211.51      8.27 o
   1   3  16       23.28       43.46      6.39 o
   2   3  16      165.38      185.57      9.16 o
   3   3  16      966.14      951.71     23.02 o
   4   3  16       43.14       35.82      8.35 o
   5   3  16       57.34       87.87      9.77 o
   6   3  16        0.58        1.94      9.62 o
   7   3  16       44.02       84.04     12.47 o
   8   3  16       85.65       85.46     19.57 o
   9   3  16        7.98       22.17     19.90 o
  -9   4  16        0.76       13.26     23.94 o
  -8   4  16        2.01       52.05     21.72 o
  -7   4  16      363.73      423.11     22.98 o
  -6   4  16        4.37        7.66     10.56 o
  -5   4  16     2223.59     2291.40     48.14 o
  -4   4  16      147.15      154.93     10.97 o
  -3   4  16     3779.19     3859.75    104.82 o
  -2   4  16       74.04       90.03     14.30 o
  -1   4  16     1099.78     1082.21     32.28 o
   0   4  16      209.32      196.88     10.35 o
   1   4  16     1170.19     1156.14     24.92 o
   2   4  16     1117.48     1063.09     44.93 o
   3   4  16     1051.04     1066.01     21.51 o
   4   4  16      319.67      341.94     11.90 o
   5   4  16      844.14      854.29     21.05 o
   6   4  16       51.58       69.64     12.08 o
   7   4  16      352.91      412.14     17.68 o
   8   4  16       34.67       38.63     20.65 o
   9   4  16       66.62       85.98     18.28 o
  -9   5  16        9.16       13.75     56.81 o
  -8   5  16        0.45       32.45     22.41 o
  -7   5  16        5.56       21.99     12.88 o
  -6   5  16       37.49       56.73     12.22 o
  -5   5  16      317.55      291.29     15.52 o
  -4   5  16      110.75      125.90     16.26 o
  -3   5  16     1028.53     1035.08     28.48 o
  -2   5  16      104.51       97.71     24.52 o
  -1   5  16      117.91      121.76     27.77 o
   0   5  16      435.87      373.62     13.82 o
   1   5  16      128.27      147.21      9.02 o
   2   5  16      624.72      568.00     15.54 o
   3   5  16       32.28       20.93      7.12 o
   4   5  16      119.39      136.21     11.40 o
   5   5  16       78.93       88.42     12.25 o
   6   5  16       64.95       77.95     15.21 o
   7   5  16      152.13      154.91     22.17 o
   8   5  16        0.01       26.09     17.83 o
  -8   6  16        1.66       21.11     17.81 o
  -7   6  16       57.98       56.58     15.11 o
  -6   6  16       37.52       33.64     12.44 o
  -5   6  16      151.75      178.00     14.31 o
  -4   6  16      101.64       98.05     11.92 o
  -3   6  16       28.95       25.43     10.03 o
  -2   6  16        0.28        2.52      8.57 o
  -1   6  16      438.00      416.30     21.88 o
   0   6  16        1.21       12.14      5.99 o
   1   6  16      981.17      991.09     21.36 o
   2   6  16       66.11       22.45      9.29 o
   3   6  16      293.70      312.32     12.68 o
   4   6  16      138.06      160.05     12.65 o
   5   6  16      551.22      575.63     21.87 o
   6   6  16        1.24       15.18     12.86 o
   7   6  16      238.55      263.12     21.74 o
   8   6  16        0.05       -5.06     18.10 o
  -8   7  16        0.68        6.51     18.17 o
  -7   7  16       13.13       40.53     15.87 o
  -6   7  16      100.39      119.85     18.20 o
  -5   7  16        7.75       24.18     12.37 o
  -4   7  16       35.99       46.83     12.80 o
  -3   7  16      237.77      258.73     18.96 o
  -2   7  16       13.60       14.28      9.45 o
  -1   7  16        1.82       19.35     12.87 o
   0   7  16      185.83      157.12      9.70 o
   1   7  16      153.45      166.06     10.23 o
   2   7  16       60.06       50.94      8.40 o
   3   7  16      144.87      164.98     14.21 o
   4   7  16      124.05      152.65     13.55 o
   5   7  16        4.44       29.97     12.69 o
   6   7  16        0.02        3.17     14.11 o
   7   7  16       70.53       83.40     18.90 o
  -7   8  16        7.20       27.31     18.11 o
  -6   8  16        1.54       27.12     14.85 o
  -5   8  16       19.68        9.78     13.65 o
  -4   8  16        2.65       -3.65     11.75 o
  -3   8  16       32.55       54.70     12.70 o
  -2   8  16        7.13       12.31     10.37 o
  -1   8  16      425.11      428.34     48.88 o
   0   8  16      259.03      271.27     12.51 o
   1   8  16      141.79      154.02     11.00 o
   2   8  16      208.72      236.23     14.36 o
   3   8  16        7.30        9.92     10.90 o
   4   8  16        1.53       10.76     11.80 o
   5   8  16        4.02       16.68     13.78 o
   6   8  16       40.00       41.69     15.88 o
   7   8  16      236.27      275.14     27.77 o
  -6   9  16        1.33       28.00     20.62 o
  -5   9  16        2.13       31.80     16.45 o
  -4   9  16       25.46        3.98     13.02 o
  -3   9  16       14.65        0.58     13.97 o
  -2   9  16      314.65      366.79     17.56 o
  -1   9  16       32.85       44.22     17.12 o
   0   9  16        7.84       -4.65     13.45 o
   1   9  16      281.42      313.45     14.85 o
   2   9  16       59.84       43.06     12.53 o
   3   9  16       87.87      113.51     15.10 o
   4   9  16       17.90       49.83     18.28 o
   5   9  16       57.46       46.20     15.20 o
  -4  10  16        4.16        4.11     19.81 o
  -3  10  16       18.32        6.03     19.04 o
  -2  10  16        5.04       -4.85     11.52 o
  -1  10  16       25.83        7.29     17.56 o
   0  10  16       29.74       11.55     17.74 o
   1  10  16        2.61        5.08     11.22 o
   2  10  16        4.76       11.06     12.98 o
   3  10  16       74.47       46.16     14.76 o
   4  10  16        0.47      -14.31     15.63 o
  -1  11  16       69.93       66.13     21.41 o
   0  11  16       13.30       -5.62     32.49 o
   1  11  16        0.67      -25.58     25.58 o
 -10   1  17        3.72      -15.08     21.53 o
  -9   1  17       79.86       88.10     20.58 o
  -8   1  17       51.76       29.32     16.82 o
  -7   1  17      893.30      883.51     28.70 o
  -6   1  17       18.39       37.85      9.52 o
  -5   1  17     4342.98     4362.66     74.07 o
  -4   1  17        2.65        6.95      4.90 o
  -3   1  17      610.73      592.19     10.58 o
  -2   1  17      507.43      534.01     15.65 o
  -1   1  17       31.21       32.01      6.58 o
   0   1  17        4.12        5.28      8.53 o
   1   1  17     3029.19     2670.80     50.51 o
   2   1  17      130.20      206.01      9.19 o
   3   1  17     2722.88     2732.10     42.69 o
   4   1  17      980.42      784.83     16.82 o
   5   1  17     2892.61     2782.71     45.23 o
   6   1  17       33.97       42.30     11.85 o
   7   1  17      799.87      809.10     26.45 o
   8   1  17       22.22       41.05     16.46 o
   9   1  17      112.64       71.23     18.77 o
  10   1  17        0.23       -9.53     25.15 o
 -10   2  17        4.79      -13.90     19.67 o
  -9   2  17       26.76       59.38     19.26 o
  -8   2  17        8.43        6.17     14.46 o
  -7   2  17       72.97       66.49     19.48 o
  -6   2  17      509.69      510.73     19.24 o
  -5   2  17      599.18      631.30     16.71 o
  -4   2  17      383.82      397.88     12.30 o
  -3   2  17       92.06       85.83      6.11 o
  -2   2  17     1585.23     1596.63     31.66 o
  -1   2  17     1251.34     1280.10     26.33 o
   0   2  17     1838.59     2036.75     39.73 o
   1   2  17      132.08      142.73      7.61 o
   2   2  17      107.19       85.99      8.64 o
   3   2  17      130.41      142.90     10.63 o
   4   2  17        0.04        8.07      6.80 o
   5   2  17      364.37      394.65     14.69 o
   6   2  17      170.46      152.73     11.94 o
   7   2  17        1.19       31.46     16.10 o
   8   2  17        0.19       18.28     17.94 o
   9   2  17        0.82      -20.65     20.65 o
  -9   3  17        6.14        2.71     28.67 o
  -8   3  17        0.66       17.17     11.33 o
  -7   3  17        2.10        4.61     21.53 o
  -6   3  17        1.67       -7.40      7.40 o
  -5   3  17      484.10      496.95     14.14 o
  -4   3  17     1628.40     1553.62     41.95 o
  -3   3  17      686.18      681.15     34.54 o
  -2   3  17       59.05       95.30     11.02 o
  -1   3  17     3177.16     3214.63     67.71 o
   0   3  17     5507.94     5561.91    102.32 o
   1   3  17     2309.27     2396.53     46.48 o
   2   3  17      391.69      369.85     11.24 o
   3   3  17     1013.62     1067.01     25.18 o
   4   3  17      848.82      822.47     20.94 o
   5   3  17     4131.91     3997.52     68.92 o
   6   3  17        2.36       10.10     10.10 o
   7   3  17      707.42      769.51     22.98 o
   8   3  17        9.03       11.57     22.19 o
   9   3  17        7.47      -20.18     20.18 o
  -9   4  17        0.39      -11.26     22.92 o
  -8   4  17       12.89       32.85     36.00 o
  -7   4  17       73.47       89.33     15.79 o
  -6   4  17       21.68       13.65     11.00 o
  -5   4  17      105.98      104.69     11.44 o
  -4   4  17        0.13       -2.44      8.23 o
  -3   4  17      333.81      375.80     63.81 o
  -2   4  17      158.36      172.87     18.50 o
  -1   4  17      849.50      810.90     25.81 o
   0   4  17       63.14       64.77      7.59 o
   1   4  17     1862.34     1897.61     45.04 o
   2   4  17      325.64      333.98     11.53 o
   3   4  17      659.63      638.34     15.73 o
   4   4  17       19.46       29.28      7.46 o
   5   4  17       72.19       79.25      9.71 o
   6   4  17       22.80       27.68     10.18 o
   7   4  17       64.01       42.99     12.16 o
   8   4  17        2.11        9.43     16.33 o
   9   4  17        9.27       27.01     22.14 o
  -9   5  17       13.52        6.07     24.03 o
  -8   5  17       61.88      100.41     24.44 o
  -7   5  17        2.15        3.78     14.49 o
  -6   5  17        6.27        9.93     11.73 o
  -5   5  17      444.18      486.23     26.46 o
  -4   5  17      370.10      380.45     30.23 o
  -3   5  17      826.73      823.32     24.83 o
  -2   5  17      284.78      260.22     13.18 o
  -1   5  17      619.75      576.81     42.64 o
   0   5  17      401.17      421.00     23.88 o
   1   5  17      947.18      987.78     22.73 o
   2   5  17      110.56      125.40      8.48 o
   3   5  17      444.51      427.09     18.93 o
   4   5  17        7.20       -1.57     10.99 o
   5   5  17     1920.64     1816.90     46.21 o
   6   5  17       53.72       67.40     15.40 o
   7   5  17      373.07      417.23     24.31 o
   8   5  17        0.56        8.62     26.97 o
  -8   6  17       12.49       27.89     23.57 o
  -7   6  17       15.44       -7.66     14.28 o
  -6   6  17       22.15       17.10     12.82 o
  -5   6  17       37.59       26.18     11.49 o
  -4   6  17       28.75       25.49     18.13 o
  -3   6  17      330.30      305.36     20.12 o
  -2   6  17     1522.82     1530.54     37.66 o
  -1   6  17      582.76      601.93     27.06 o
   0   6  17      265.71      228.87     13.58 o
   1   6  17     1044.25     1084.56     23.13 o
   2   6  17      136.63      157.89     11.88 o
   3   6  17       54.02       71.78      8.97 o
   4   6  17      115.71      135.29     17.42 o
   5   6  17       84.31      103.63     13.70 o
   6   6  17        1.33      -14.83     14.83 o
   7   6  17      152.98      171.01     20.10 o
   8   6  17       29.54       52.38     20.05 o
  -7   7  17       36.89       35.80     15.15 o
  -6   7  17        6.19       14.16     15.49 o
  -5   7  17      143.32      168.23     15.27 o
  -4   7  17        2.51       -0.95     10.95 o
  -3   7  17       71.26       73.47     20.55 o
  -2   7  17        9.14        5.98     11.47 o
  -1   7  17       20.11       33.47     12.84 o
   0   7  17       31.41       22.78     11.01 o
   1   7  17      529.53      535.27     23.17 o
   2   7  17       77.86      104.11      9.53 o
   3   7  17      592.64      601.25     27.50 o
   4   7  17      280.48      367.81     26.16 o
   5   7  17      301.64      318.23     18.22 o
   6   7  17        6.46       20.60     16.33 o
   7   7  17        2.20        8.22     17.85 o
  -7   8  17       44.54       24.96     18.23 o
  -6   8  17       48.68       45.20     19.90 o
  -5   8  17       53.20       49.11     14.19 o
  -4   8  17        0.02       11.07     12.37 o
  -3   8  17       25.04       39.19     12.46 o
  -2   8  17       33.76       68.78     11.57 o
  -1   8  17      357.08      322.48     22.64 o
   0   8  17      115.32       76.79     13.28 o
   1   8  17      400.94      415.52     16.07 o
   2   8  17       74.97      110.51     11.30 o
   3   8  17      178.85      179.39     18.07 o
   4   8  17        0.21       -8.02     12.10 o
   5   8  17       92.80       77.21     14.75 o
   6   8  17       39.73       44.03     24.17 o
  -6   9  17        1.17      -28.28     28.28 o
  -5   9  17       21.67       20.19     14.87 o
  -4   9  17       84.73       65.54     14.28 o
  -3   9  17       47.20       31.93     13.44 o
  -2   9  17       29.63       42.02     12.06 o
  -1   9  17       15.55        3.73     16.26 o
   0   9  17       38.16       57.23     17.29 o
   1   9  17       24.06       27.48     10.16 o
   2   9  17      105.08      129.08     14.21 o
   3   9  17      325.46      349.80     32.50 o
   4   9  17        5.99       24.02     13.66 o
   5   9  17       18.99       30.61     14.99 o
  -4  10  17        7.94       24.17     15.39 o
  -3  10  17       21.10        8.75     13.90 o
  -2  10  17        1.58       11.72     12.34 o
  -1  10  17      167.57      152.68     21.73 o
   0  10  17       48.10       51.51     19.07 o
   1  10  17        0.84       -1.97     11.77 o
   2  10  17      100.73      125.38     18.76 o
   3  10  17       57.20       67.48     23.37 o
   4  10  17        0.62       23.64     16.16 o
  -1  11  17        3.29       -3.04     25.75 o
   0  11  17       24.59       33.75     20.18 o
 -10   0  18        1.31        3.44     29.86 o
  -9   0  18        5.96       23.75     28.75 o
  -8   0  18        0.97       19.98     25.74 o
  -7   0  18       21.69       16.78     21.46 o
  -6   0  18       50.40       59.02     20.30 o
  -5   0  18      934.33      967.12     35.02 o
  -4   0  18       60.23       65.89      7.77 o
  -3   0  18      805.65      753.96     19.04 o
  -2   0  18    38199.32    38726.37    691.96 o
  -1   0  18    13718.32    14155.60    341.30 o
   0   0  18    11403.01    12300.44    297.61 o
   1   0  18     5024.41     5178.56    136.48 o
   2   0  18     4433.16     4662.56    124.18 o
   3   0  18     2042.22     2147.58    109.80 o
   4   0  18      315.79      330.41     19.82 o
   5   0  18     5466.51     5528.91    264.03 o
   6   0  18       61.40       76.84     17.06 o
   7   0  18       75.90       89.59     20.58 o
   8   0  18        6.76       23.94     22.41 o
   9   0  18      123.57       73.91     27.14 o
  10   0  18       51.22        1.57     35.07 o
 -10   1  18        0.03       -3.99     21.79 o
  -9   1  18        0.38       17.53     21.98 o
  -8   1  18        3.19       -8.99     16.79 o
  -7   1  18        9.22        8.97     14.65 o
  -6   1  18        3.33        4.69     11.92 o
  -5   1  18      153.99      155.29      9.79 o
  -4   1  18      963.00      981.99     17.67 o
  -3   1  18      618.59      627.69     11.03 o
  -2   1  18      172.63      210.55      9.17 o
  -1   1  18      550.07      656.13     39.06 o
   0   1  18     1642.92     1655.25     46.21 o
   1   1  18       44.75       71.91      6.12 o
   2   1  18      443.48      545.54     13.19 o
   3   1  18      190.33      200.78      8.15 o
   4   1  18      356.89      374.23     13.76 o
   5   1  18       89.73       81.23      8.85 o
   6   1  18       56.99       42.07     11.82 o
   7   1  18       41.73       52.12     13.70 o
   8   1  18        0.88       -5.41     16.31 o
   9   1  18        4.67       26.34     18.25 o
  10   1  18       30.12       58.34     26.67 o
 -10   2  18        0.75       -6.29     19.51 o
  -9   2  18       77.40       83.49     19.61 o
  -8   2  18       58.46       76.23     18.32 o
  -7   2  18       23.46       17.14     10.82 o
  -6   2  18        1.98        4.15      9.13 o
  -5   2  18       34.46       30.30      7.34 o
  -4   2  18      370.41      343.50     13.05 o
  -3   2  18       43.00       40.14      7.16 o
  -2   2  18     3799.00     3718.40     60.70 o
  -1   2  18     4199.79     3961.25     71.94 o
   0   2  18     3100.67     3058.30     57.78 o
   1   2  18     6991.68     7001.62    128.53 o
   2   2  18     1327.87     1274.90     22.71 o
   3   2  18     2682.55     2643.45     41.91 o
   4   2  18     1502.60     1403.51     41.83 o
   5   2  18     2863.62     2896.40     51.90 o
   6   2  18       18.71       35.23     10.44 o
   7   2  18      327.31      326.94     29.68 o
   8   2  18       87.22       42.45     18.75 o
   9   2  18      182.51      225.43     52.12 o
  -9   3  18        8.27       37.73     31.90 o
  -8   3  18        1.24        4.83     11.34 o
  -7   3  18      147.50      142.23     16.46 o
  -6   3  18       29.44       18.54      7.85 o
  -5   3  18      286.52      274.75     10.69 o
  -4   3  18      932.64      953.86     35.13 o
  -3   3  18       22.80       25.04      8.04 o
  -2   3  18      150.39      149.49     13.16 o
  -1   3  18      845.09      939.21     40.27 o
   0   3  18     2547.90     2701.15     51.79 o
   1   3  18     3469.09     3580.98     67.84 o
   2   3  18      168.60      168.76     12.04 o
   3   3  18       40.17       42.90      7.95 o
   4   3  18        8.31        7.71      7.58 o
   5   3  18       12.68       28.50      9.41 o
   6   3  18        1.17       12.54     10.61 o
   7   3  18      389.18      375.91     17.65 o
   8   3  18       18.66       48.24     25.66 o
   9   3  18        0.45       35.05     20.88 o
  -9   4  18       51.38       91.03     32.94 o
  -8   4  18        0.63      -19.76     19.76 o
  -7   4  18      595.59      590.85     43.96 o
  -6   4  18      367.09      331.09     17.00 o
  -5   4  18      407.71      426.37     17.50 o
  -4   4  18       62.31       56.28      9.31 o
  -3   4  18      264.94      250.11     17.76 o
  -2   4  18      309.52      302.31     23.23 o
  -1   4  18     1384.22     1412.33     56.54 o
   0   4  18       91.00       97.24     15.48 o
   1   4  18     3929.23     3759.94     70.79 o
   2   4  18     1800.83     1843.22     37.51 o
   3   4  18     2238.86     2201.83     39.24 o
   4   4  18      166.98      149.51      9.55 o
   5   4  18      384.14      400.07     20.64 o
   6   4  18      153.96      160.96     12.55 o
   7   4  18      106.67      125.32     15.41 o
   8   4  18        6.28      -16.83     16.83 o
   9   4  18      297.64      247.73     26.65 o
  -9   5  18       32.46       59.45     25.46 o
  -8   5  18       41.11       94.36     30.05 o
  -7   5  18        4.67       15.62     12.62 o
  -6   5  18        9.67       19.64     12.23 o
  -5   5  18      106.44      123.40     12.55 o
  -4   5  18      165.32      157.07     15.22 o
  -3   5  18      410.89      437.43     17.94 o
  -2   5  18      674.06      653.56     31.77 o
  -1   5  18       40.77       48.08     11.68 o
   0   5  18      510.07      445.23     17.14 o
   1   5  18     1377.68     1375.08     34.36 o
   2   5  18      748.46      756.94     19.87 o
   3   5  18      660.01      621.53     19.73 o
   4   5  18      134.96      118.26     13.21 o
   5   5  18      134.90      142.38     15.32 o
   6   5  18      112.15      103.92     16.26 o
   7   5  18      148.88      201.09     20.36 o
   8   5  18       60.91       93.36     20.20 o
  -8   6  18       32.99       48.11     23.38 o
  -7   6  18        5.00       26.47     14.68 o
  -6   6  18       39.84       29.46     13.01 o
  -5   6  18       90.56      100.00     13.38 o
  -4   6  18       40.00       23.56     10.49 o
  -3   6  18        6.26        4.54      9.84 o
  -2   6  18       33.33       40.18     10.08 o
  -1   6  18      293.28      280.95     18.98 o
   0   6  18     1374.13     1360.65     54.88 o
   1   6  18      880.79      791.65     20.50 o
   2   6  18       80.34      125.80      9.40 o
   3   6  18     1027.50     1050.19     24.47 o
   4   6  18        4.16        3.57     10.00 o
   5   6  18      530.83      546.94     24.10 o
   6   6  18       54.43       26.13     14.91 o
   7   6  18       70.56       82.29     18.61 o
   8   6  18        3.97        6.19     19.25 o
  -7   7  18        0.71       11.36     15.50 o
  -6   7  18        0.69        6.89     14.18 o
  -5   7  18       90.14      100.80     14.20 o
  -4   7  18       31.44       29.61     11.43 o
  -3   7  18      147.93      145.36     13.48 o
  -2   7  18       20.11       16.93     14.56 o
  -1   7  18       30.63       41.20     13.79 o
   0   7  18      211.38      166.73     16.71 o
   1   7  18      565.38      566.46     18.44 o
   2   7  18      206.87      236.32     20.94 o
   3   7  18      163.05      142.22     12.46 o
   4   7  18       77.15       93.86     12.78 o
   5   7  18       19.65       11.65     13.06 o
   6   7  18        4.50      -13.48     15.97 o
   7   7  18       20.72       41.16     27.17 o
  -7   8  18        1.86        6.99     21.37 o
  -6   8  18        0.17      -13.90     13.90 o
  -5   8  18       32.79       32.65     14.92 o
  -4   8  18        2.60       -3.66     12.46 o
  -3   8  18       61.92       66.29     13.49 o
  -2   8  18      237.18      257.40     17.62 o
  -1   8  18       41.87       44.60     15.61 o
   0   8  18      291.56      297.67     66.90 o
   1   8  18       31.03       35.99      9.66 o
   2   8  18        0.33        5.76     10.02 o
   3   8  18      408.05      401.48     18.07 o
   4   8  18       40.80       39.48     12.90 o
   5   8  18      271.34      268.23     18.64 o
   6   8  18        0.23        9.52     17.14 o
  -5   9  18        0.20      -15.10     15.10 o
  -4   9  18        5.33       36.56     13.92 o
  -3   9  18       76.44       96.10     14.89 o
  -2   9  18       35.40       35.40     12.52 o
  -1   9  18        0.50       -5.11     12.18 o
   0   9  18      115.78       69.61     18.74 o
   1   9  18       80.14       86.95     11.48 o
   2   9  18        3.97       16.70     12.49 o
   3   9  18      144.80      160.84     16.41 o
   4   9  18       31.14       32.98     15.58 o
   5   9  18       14.15       29.74     26.51 o
  -4  10  18       23.60       35.84     17.96 o
  -3  10  18       18.03       11.02     17.10 o
  -2  10  18       24.84       14.31     12.95 o
  -1  10  18       18.97       55.50     42.85 o
   0  10  18       27.61       52.98     24.66 o
   1  10  18       60.16       24.48     24.16 o
   2  10  18        0.11      -14.43     14.43 o
   3  10  18       18.33        2.24     18.55 o
   4  10  18        1.78        8.01     20.83 o
   0  11  18       25.49      -25.05     25.05 o
 -10   1  19        2.08       24.47     28.23 o
  -9   1  19       43.99       26.05     19.55 o
  -8   1  19       25.59       20.39     17.35 o
  -7   1  19       23.54       34.33     15.31 o
  -6   1  19      504.08      545.20     18.79 o
  -5   1  19       31.83       14.82      7.42 o
  -4   1  19      453.80      459.17     10.95 o
  -3   1  19       51.56       60.11      4.54 o
  -2   1  19      601.80      494.28     14.50 o
  -1   1  19    17709.56    17970.97    312.66 o
   0   1  19        7.12        9.34      5.18 o
   1   1  19     8591.07     9006.80    162.43 o
   2   1  19       19.38       29.35      8.21 o
   3   1  19     1794.03     1853.02     34.19 o
   4   1  19      435.80      340.05     11.35 o
   5   1  19     1384.35     1359.78     25.81 o
   6   1  19       24.19       46.45     11.90 o
   7   1  19      355.22      393.46     26.04 o
   8   1  19       81.61       62.65     16.26 o
   9   1  19      138.97      135.06     19.84 o
  -9   2  19        4.63        1.34     18.09 o
  -8   2  19        1.18        4.77     16.90 o
  -7   2  19       64.21       71.51     11.88 o
  -6   2  19      283.02      268.71     15.54 o
  -5   2  19       81.36       97.94      8.52 o
  -4   2  19     1127.42     1074.86     22.21 o
  -3   2  19      311.45      329.41     10.63 o
  -2   2  19        2.79        4.46      6.27 o
  -1   2  19       52.14       54.92      6.61 o
   0   2  19     4196.95     4413.90     82.33 o
   1   2  19     4847.03     4971.36     92.39 o
   2   2  19      118.53      141.31      8.51 o
   3   2  19      869.64      909.34     18.21 o
   4   2  19       50.70       44.30      8.21 o
   5   2  19        1.25       13.34      8.72 o
   6   2  19       70.67       70.39     11.20 o
   7   2  19        6.72       12.86     16.31 o
   8   2  19       42.02       56.34     20.39 o
   9   2  19       35.42       38.05     22.12 o
  -9   3  19        2.59      -16.95     30.47 o
  -8   3  19        9.49        3.26     12.70 o
  -7   3  19        3.54       12.63      9.84 o
  -6   3  19       12.26        9.73      9.14 o
  -5   3  19      295.54      293.53     14.24 o
  -4   3  19     2178.20     2114.67     43.76 o
  -3   3  19       38.08       31.63      9.45 o
  -2   3  19     6994.10     6722.48    175.13 o
  -1   3  19     3518.85     3276.43    116.26 o
   0   3  19       43.92       52.00      6.91 o
   1   3  19     3746.99     3811.55     84.27 o
   2   3  19      715.64      706.02     20.76 o
   3   3  19     3362.23     3453.11     66.32 o
   4   3  19       11.63        6.02      7.46 o
   5   3  19     2923.22     2763.35     50.08 o
   6   3  19       32.84       10.89     10.60 o
   7   3  19       31.38       22.02     13.94 o
   8   3  19       46.03       35.20     19.50 o
   9   3  19       32.44        9.72     20.97 o
  -9   4  19        1.99       43.69     31.52 o
  -8   4  19        2.42       29.81     21.54 o
  -7   4  19       15.79       38.73     14.94 o
  -6   4  19       15.14       10.05     11.03 o
  -5   4  19      100.84      104.19     11.55 o
  -4   4  19        0.06        1.57      8.56 o
  -3   4  19      133.67      129.23     11.53 o
  -2   4  19        3.63       -5.89     12.74 o
  -1   4  19      115.84      138.86     17.14 o
   0   4  19        9.26        4.90      6.75 o
   1   4  19      129.11      140.31      8.23 o
   2   4  19      190.17      221.96     11.67 o
   3   4  19      768.90      777.18     18.51 o
   4   4  19       70.48       48.79      8.16 o
   5   4  19      112.86      149.17     11.36 o
   6   4  19        0.09       18.21     14.42 o
   7   4  19        2.46        0.54     11.97 o
   8   4  19        1.86       16.75     19.27 o
   9   4  19       31.70        4.95     21.61 o
  -9   5  19       12.56       24.72     24.78 o
  -8   5  19        1.12       -8.62     22.21 o
  -7   5  19       15.29        1.52     12.85 o
  -6   5  19        3.33        8.77     11.86 o
  -5   5  19      141.23      143.34     13.46 o
  -4   5  19      254.29      258.94     14.30 o
  -3   5  19      404.04      360.56     22.77 o
  -2   5  19     4440.48     4230.97     90.54 o
  -1   5  19     2029.36     2140.05     62.69 o
   0   5  19      277.02      250.25     16.91 o
   1   5  19      786.37      805.64     20.38 o
   2   5  19       11.26       22.92      8.17 o
   3   5  19     1628.59     1563.33     34.65 o
   4   5  19      165.39      167.16     15.80 o
   5   5  19      583.07      567.60     23.96 o
   6   5  19        0.83       -6.56     14.03 o
   7   5  19       13.22       -0.88     17.85 o
   8   5  19       15.24       24.34     19.09 o
  -8   6  19       42.29       55.96     24.44 o
  -7   6  19       90.10       99.76     22.91 o
  -6   6  19       10.46       19.90     12.92 o
  -5   6  19       13.48       23.59     11.92 o
  -4   6  19      481.49      511.46     19.98 o
  -3   6  19       18.14       16.15     10.73 o
  -2   6  19        0.17       -0.08     13.60 o
  -1   6  19      231.57      223.94     17.88 o
   0   6  19        0.97        6.10     17.97 o
   1   6  19      189.09      192.21     10.69 o
   2   6  19      279.01      292.76     13.24 o
   3   6  19      471.83      426.48     16.62 o
   4   6  19       38.34       35.87     12.37 o
   5   6  19      164.51      162.08     16.80 o
   6   6  19        0.70        1.22     15.53 o
   7   6  19       52.90       68.59     18.61 o
   8   6  19       35.84       32.59     22.76 o
  -7   7  19       51.77       41.81     16.01 o
  -6   7  19       15.33       24.48     13.98 o
  -5   7  19        1.13       26.90     13.00 o
  -4   7  19        1.13        4.20     11.63 o
  -3   7  19       54.06       47.14     12.13 o
  -2   7  19       11.29       19.82     10.72 o
  -1   7  19       88.27      111.99     16.50 o
   0   7  19       35.83       19.73     13.25 o
   1   7  19      457.27      411.46     24.15 o
   2   7  19      119.98      186.28     14.67 o
   3   7  19       44.82       26.61     13.53 o
   4   7  19        7.79        5.74     11.35 o
   5   7  19       10.65       26.09     25.46 o
   6   7  19       10.66       40.71     16.35 o
   7   7  19       60.91       22.56     18.84 o
  -6   8  19       21.32       24.64     15.46 o
  -5   8  19       47.08       28.61     14.16 o
  -4   8  19       28.84       33.52     12.94 o
  -3   8  19        3.13        3.27     12.47 o
  -2   8  19        2.57       -9.76     11.07 o
  -1   8  19       41.36       76.80     16.79 o
   0   8  19       36.79       11.86     20.75 o
   1   8  19      267.67      263.31     15.14 o
   2   8  19       80.70      105.12     11.99 o
   3   8  19       62.68       76.17     14.15 o
   4   8  19      240.86      229.96     16.45 o
   5   8  19      136.52      141.71     18.39 o
   6   8  19        4.08      -16.63     16.63 o
  -5   9  19        0.39       -3.31     14.38 o
  -4   9  19        2.29        6.83     14.00 o
  -3   9  19       42.04       25.57     18.65 o
  -2   9  19        0.86       -1.20     14.37 o
  -1   9  19       77.00       79.03     14.54 o
   0   9  19       33.01       21.61     17.54 o
   1   9  19      100.22      100.98     26.86 o
   2   9  19       60.73       72.04     23.31 o
   3   9  19       79.52       62.64     14.98 o
   4   9  19       10.75       17.88     25.28 o
   5   9  19        2.10       13.87     41.79 o
  -4  10  19       30.17       40.28     18.54 o
  -3  10  19        2.70       11.78     14.25 o
  -2  10  19        2.22        4.10     12.97 o
  -1  10  19        6.68        7.48     12.30 o
   0  10  19       34.97       25.91     19.15 o
   1  10  19       60.60       58.82     25.74 o
   2  10  19       22.45       21.99     15.29 o
   3  10  19       19.96       29.06     17.44 o
 -10   0  20        4.20       22.12     30.43 o
  -9   0  20       58.73       32.81     27.51 o
  -8   0  20       64.44       67.80     26.50 o
  -7   0  20       80.00       86.88     24.37 o
  -6   0  20      473.90      511.95     35.58 o
  -5   0  20      956.11      926.72     27.21 o
  -4   0  20     4438.98     4273.99     92.51 o
  -3   0  20     4627.62     4573.56     85.83 o
  -2   0  20    19076.63    19313.71    395.56 o
  -1   0  20     2576.47     2373.63     62.55 o
   0   0  20     1224.64     1348.25     38.52 o
   1   0  20     2402.06     2445.15     67.63 o
   2   0  20     3668.59     3697.04    100.24 o
   3   0  20     3954.87     4139.29    112.53 o
   4   0  20      269.42      243.07     18.14 o
   5   0  20      834.60      825.05     45.64 o
   6   0  20       73.50       63.27     17.73 o
   7   0  20        7.82       35.10     20.18 o
   8   0  20      129.86      119.36     26.18 o
   9   0  20      229.27      233.65     30.56 o
 -10   1  20        0.04        3.85     25.38 o
  -9   1  20        0.61       16.49     19.40 o
  -8   1  20       20.33       32.85     16.73 o
  -7   1  20       20.51       36.76     15.52 o
  -6   1  20       15.38        9.82      9.19 o
  -5   1  20      237.76      254.58     12.51 o
  -4   1  20        4.77       11.48      5.33 o
  -3   1  20      178.50      192.50      9.20 o
  -2   1  20      245.89      256.01     16.24 o
  -1   1  20      317.25      374.72     30.74 o
   0   1  20       49.79       51.15      5.64 o
   1   1  20     1923.34     2125.60     41.78 o
   2   1  20      125.58      130.74      7.43 o
   3   1  20       14.51       17.49      6.55 o
   4   1  20       50.40       60.61      7.40 o
   5   1  20      913.75      873.82     25.73 o
   6   1  20      215.62      208.36     15.28 o
   7   1  20       21.59       24.18     14.11 o
   8   1  20       13.88       19.58     17.91 o
   9   1  20        5.07        9.53     20.53 o
  -9   2  20        3.91       20.26     24.74 o
  -8   2  20      113.66      138.10     19.69 o
  -7   2  20      224.61      233.00     16.54 o
  -6   2  20      338.17      335.43     17.19 o
  -5   2  20      462.10      475.00     16.72 o
  -4   2  20     2393.81     2373.26     42.14 o
  -3   2  20     3351.65     3304.49     55.23 o
  -2   2  20     1797.98     1746.82     35.07 o
  -1   2  20     6199.79     6149.89    110.05 o
   0   2  20       39.95       59.08      6.11 o
   1   2  20      133.44      177.91     10.03 o
   2   2  20      505.90      439.96     15.08 o
   3   2  20     1913.24     1938.28     35.70 o
   4   2  20       81.98       83.30      9.01 o
   5   2  20       58.50       89.68     10.20 o
   6   2  20       59.49       65.50     12.99 o
   7   2  20      112.53      145.96     21.33 o
   8   2  20       94.76       85.88     20.92 o
   9   2  20      111.52      124.36     23.94 o
  -9   3  20       26.12       24.25     32.17 o
  -8   3  20       48.05       43.74     12.37 o
  -7   3  20        0.65       -3.63      9.58 o
  -6   3  20       77.06       83.33     12.48 o
  -5   3  20      486.36      471.58     13.91 o
  -4   3  20      955.27     1023.17     25.61 o
  -3   3  20      746.01      735.07     35.10 o
  -2   3  20      160.84      139.63     13.30 o
  -1   3  20      252.56      253.60     20.23 o
   0   3  20     1652.21     1708.42     40.76 o
   1   3  20      730.01      778.65     23.42 o
   2   3  20      355.00      344.24     13.01 o
   3   3  20       58.96       64.55      8.39 o
   4   3  20     1708.58     1616.53     29.69 o
   5   3  20      198.35      225.74     12.77 o
   6   3  20       58.12       28.41     10.76 o
   7   3  20       11.10       12.42     13.75 o
   8   3  20       75.93       56.83     19.77 o
   9   3  20       32.53       73.82     22.63 o
  -9   4  20        9.91        3.54     32.28 o
  -8   4  20       69.24       90.29     23.02 o
  -7   4  20       31.95       30.78     15.27 o
  -6   4  20      165.21      184.72     21.84 o
  -5   4  20       20.54        7.08     10.10 o
  -4   4  20       27.30       20.62      9.10 o
  -3   4  20     2439.14     2408.02     55.00 o
  -2   4  20      452.61      423.98     28.72 o
  -1   4  20     4502.45     4236.31    148.97 o
   0   4  20      401.44      432.87     13.24 o
   1   4  20       55.09       27.34      6.81 o
   2   4  20     2176.68     2225.31     39.50 o
   3   4  20      133.41      170.13      9.84 o
   4   4  20       34.66       34.04      9.75 o
   5   4  20      294.25      321.88     14.30 o
   6   4  20       44.49       76.86     11.68 o
   7   4  20      263.84      268.41     16.24 o
   8   4  20      131.50      141.48     22.48 o
   9   4  20       86.39       82.79     23.27 o
  -8   5  20        0.45        3.70     22.18 o
  -7   5  20       71.13       85.29     17.38 o
  -6   5  20      264.99      285.19     17.41 o
  -5   5  20      210.15      230.43     17.14 o
  -4   5  20        9.31       29.72     10.20 o
  -3   5  20       19.89       26.33     10.04 o
  -2   5  20      114.84      143.61     15.36 o
  -1   5  20      366.90      372.37     57.25 o
   0   5  20       79.15       81.35     12.67 o
   1   5  20      917.03      923.19     22.51 o
   2   5  20       12.04       27.29      8.04 o
   3   5  20      194.10      199.43     13.04 o
   4   5  20      174.74      141.29     14.69 o
   5   5  20      191.21      207.42     20.49 o
   6   5  20       12.94       37.90     16.78 o
   7   5  20       15.13       16.19     16.67 o
   8   5  20        0.91      -12.67     20.08 o
  -8   6  20       15.39       24.97     23.73 o
  -7   6  20        7.37       10.10     14.38 o
  -6   6  20       19.44       26.83     13.26 o
  -5   6  20       77.97      100.19     13.55 o
  -4   6  20      376.33      380.16     17.31 o
  -3   6  20      364.43      369.02     24.00 o
  -2   6  20       13.48        9.25     10.12 o
  -1   6  20     1327.22     1310.64     44.01 o
   0   6  20        8.77        5.97     12.04 o
   1   6  20      140.86      137.22     11.28 o
   2   6  20       80.70      123.70     12.29 o
   3   6  20      466.65      475.37     17.69 o
   4   6  20      157.72      181.13     15.68 o
   5   6  20      189.07      152.27     17.01 o
   6   6  20      108.31      154.30     19.35 o
   7   6  20       96.12       84.25     19.52 o
   8   6  20       15.96       23.71     22.76 o
  -7   7  20        5.88       24.79     15.56 o
  -6   7  20       47.95       75.77     15.38 o
  -5   7  20       38.62       44.21     13.85 o
  -4   7  20       38.17       60.97     12.49 o
  -3   7  20        5.26       -5.83     11.30 o
  -2   7  20      113.59      123.79     13.03 o
  -1   7  20       71.69       91.55     16.29 o
   0   7  20        0.77      -12.71     12.99 o
   1   7  20      482.63      436.63     18.11 o
   2   7  20       46.51       30.53     11.00 o
   3   7  20        2.23       10.52     11.55 o
   4   7  20      249.40      207.21     17.18 o
   5   7  20      109.12      129.65     17.32 o
   6   7  20        1.80       -4.44     16.31 o
   7   7  20       34.03       52.99     33.04 o
  -6   8  20       40.28       46.76     15.63 o
  -5   8  20       75.17       70.91     15.33 o
  -4   8  20      193.06      189.03     15.98 o
  -3   8  20        9.26       17.94     12.88 o
  -2   8  20       69.70       73.54     22.78 o
  -1   8  20       92.99       81.49     12.71 o
   0   8  20       12.50       19.08     15.19 o
   1   8  20       79.33       97.28     12.22 o
   2   8  20        9.58       43.98     11.96 o
   3   8  20      160.72      145.33     17.37 o
   4   8  20      126.30      177.17     17.13 o
   5   8  20      105.87      118.45     18.02 o
   6   8  20        5.97       40.48     18.19 o
  -5   9  20       45.12       73.24     17.68 o
  -4   9  20       81.51      102.07     15.61 o
  -3   9  20        3.09        3.50     14.78 o
  -2   9  20       72.61       39.09     13.36 o
  -1   9  20        0.57       -6.39     12.03 o
   0   9  20        6.13       16.96     17.63 o
   1   9  20        0.61      -12.55     15.87 o
   2   9  20       20.79       17.91     14.61 o
   3   9  20        9.88       16.50     15.77 o
   4   9  20      130.77      151.94     55.22 o
   5   9  20      119.33      118.87     21.63 o
  -3  10  20        4.01        6.38     14.63 o
  -2  10  20        6.73      -11.30     13.39 o
  -1  10  20        1.68        6.31     12.74 o
   0  10  20       17.09       22.74     23.10 o
   1  10  20       10.38        5.48     24.10 o
   2  10  20        0.43        5.74     15.51 o
   3  10  20       13.54      -13.08     16.35 o
  -9   1  21        3.66       -3.29     23.21 o
  -8   1  21      350.90      335.03     60.90 o
  -7   1  21      106.36      119.58     18.07 o
  -6   1  21        3.23        2.75     10.75 o
  -5   1  21      537.40      533.30     17.70 o
  -4   1  21       76.22       73.94      6.72 o
  -3   1  21      499.66      441.73     10.44 o
  -2   1  21       72.23       89.89      6.70 o
  -1   1  21     1898.17     1804.60     36.14 o
   0   1  21      367.19      366.91     12.79 o
   1   1  21      736.94      725.55     20.06 o
   2   1  21     1073.26      926.63     19.60 o
   3   1  21      300.62      309.75     13.97 o
   4   1  21       19.39       14.56      7.98 o
   5   1  21      647.53      679.64     18.96 o
   6   1  21      424.73      350.53     18.19 o
   7   1  21      198.02      209.27     21.18 o
   8   1  21      252.64      257.63     20.59 o
   9   1  21      216.91      246.62     27.29 o
  -9   2  21        7.37       14.81     17.72 o
  -8   2  21       28.98       40.17     17.71 o
  -7   2  21        8.10       12.69     12.57 o
  -6   2  21      138.21      121.10     11.31 o
  -5   2  21       38.79       32.39      8.75 o
  -4   2  21      499.59      506.42     14.92 o
  -3   2  21       23.04       38.15      6.26 o
  -2   2  21      315.42      355.07     12.84 o
  -1   2  21     1207.49     1163.89     25.52 o
   0   2  21      270.14      265.50     22.40 o
   1   2  21      380.77      397.27     13.39 o
   2   2  21      972.81     1009.91     31.91 o
   3   2  21       37.15       53.10      7.60 o
   4   2  21      364.41      393.10     14.34 o
   5   2  21        4.59        0.62      8.70 o
   6   2  21      452.89      469.61     20.89 o
   7   2  21       19.07       10.36     21.51 o
   8   2  21        0.04      -26.34     33.42 o
   9   2  21        7.22        3.57     22.02 o
  -9   3  21        0.10        0.88     31.67 o
  -8   3  21      202.32      192.34     14.56 o
  -7   3  21      297.08      264.05     27.63 o
  -6   3  21      388.36      356.89     19.53 o
  -5   3  21      140.58      162.44      8.76 o
  -4   3  21      411.80      438.28     16.27 o
  -3   3  21      393.43      362.25     16.03 o
  -2   3  21       35.30       28.09      8.53 o
  -1   3  21     1356.34     1359.93     55.03 o
   0   3  21     1298.95     1328.56     47.77 o
   1   3  21      718.54      720.10     22.23 o
   2   3  21     2639.00     2604.00     61.00 o
   3   3  21     1955.64     1915.20     40.54 o
   4   3  21      316.82      337.32     16.77 o
   5   3  21       73.48       93.83     10.73 o
   6   3  21       37.69       35.83     11.55 o
   7   3  21       78.78       70.29     18.33 o
   8   3  21       21.33       21.09     19.76 o
   9   3  21      210.40      244.84     29.86 o
  -9   4  21        0.01       46.94     34.38 o
  -8   4  21       11.76       10.47     20.94 o
  -7   4  21        0.62       17.26     14.53 o
  -6   4  21       94.59      109.93     13.13 o
  -5   4  21       70.44       79.11     11.69 o
  -4   4  21      297.00      318.38     14.96 o
  -3   4  21      238.75      215.40     15.75 o
  -2   4  21        3.34       10.89     10.93 o
  -1   4  21       36.16       34.97     14.56 o
   0   4  21        0.74       -7.08      7.61 o
   1   4  21       21.15       28.92      7.17 o
   2   4  21     2023.43     1910.26     34.99 o
   3   4  21      108.73      108.71      8.88 o
   4   4  21      187.07      154.17     10.32 o
   5   4  21      113.40      134.99     11.54 o
   6   4  21        9.74       12.09     11.04 o
   7   4  21        4.20       25.48     12.55 o
   8   4  21       15.86       -3.53     17.86 o
   9   4  21       16.03        8.78     23.02 o
  -8   5  21       23.49       60.28     38.95 o
  -7   5  21      109.41      139.05     18.70 o
  -6   5  21      260.70      261.19     16.75 o
  -5   5  21       56.81       54.09     11.97 o
  -4   5  21      694.71      717.60     22.90 o
  -3   5  21        9.55        0.37     11.31 o
  -2   5  21       90.85       71.80     13.17 o
  -1   5  21       44.07       58.83     12.69 o
   0   5  21      336.31      324.04     19.96 o
   1   5  21       21.79       29.85      9.19 o
   2   5  21      660.98      724.22     20.48 o
   3   5  21     1320.78     1289.18     60.48 o
   4   5  21      415.17      482.93     21.06 o
   5   5  21      244.58      253.13     17.98 o
   6   5  21       38.69       45.95     15.60 o
   7   5  21      129.19      140.58     19.57 o
   8   5  21       11.31       24.24     25.07 o
  -8   6  21       11.43       35.95     23.19 o
  -7   6  21       13.84        9.61     14.61 o
  -6   6  21       32.24       58.75     22.85 o
  -5   6  21      126.96      137.26     14.11 o
  -4   6  21        1.85       17.74     11.05 o
  -3   6  21      363.23      291.88     16.56 o
  -2   6  21     2163.22     1981.26     47.65 o
  -1   6  21      203.96      189.19     17.80 o
   0   6  21       21.09        5.62     13.72 o
   1   6  21      988.49      852.76     25.19 o
   2   6  21      159.04      104.85     10.50 o
   3   6  21        6.64        5.53      9.59 o
   4   6  21      449.77      414.59     22.51 o
   5   6  21      390.06      381.70     26.95 o
   6   6  21        6.62       21.51     16.05 o
   7   6  21        0.79       10.01     18.07 o
   8   6  21       14.90       34.35     23.36 o
  -7   7  21        1.74       22.60     15.66 o
  -6   7  21       14.52       30.39     14.67 o
  -5   7  21        2.11       20.27     13.22 o
  -4   7  21       27.52       33.08     12.25 o
  -3   7  21      636.32      647.79     24.37 o
  -2   7  21       54.26       66.02     11.98 o
  -1   7  21       11.69        8.81     13.89 o
   0   7  21       18.89       21.60     23.61 o
   1   7  21        3.88       21.38     12.56 o
   2   7  21      184.11      180.40     14.20 o
   3   7  21       89.47       67.46     14.01 o
   4   7  21        3.22        0.47     13.63 o
   5   7  21      125.55      120.09     17.94 o
   6   7  21       53.25       60.26     17.94 o
   7   7  21      136.37      186.68     22.09 o
  -6   8  21        3.64        8.90     15.34 o
  -5   8  21        7.81       31.76     14.38 o
  -4   8  21        9.24       31.91     18.88 o
  -3   8  21       40.34       16.70     13.61 o
  -2   8  21      123.03      105.41     18.03 o
  -1   8  21      158.02      185.46     14.83 o
   0   8  21        0.34        3.25     15.79 o
   1   8  21       16.74       10.45     15.08 o
   2   8  21       29.35       16.14     12.09 o
   3   8  21      119.52      114.01     17.15 o
   4   8  21       36.57       75.55     30.38 o
   5   8  21       13.18       28.19     16.56 o
   6   8  21       29.44       33.42     18.43 o
  -5   9  21       46.63       56.60     17.62 o
  -4   9  21        1.35       11.92     14.61 o
  -3   9  21       51.36       56.47     16.32 o
  -2   9  21       30.77       29.76     13.79 o
  -1   9  21        2.24       -7.22     12.09 o
   0   9  21      209.16      221.59     22.84 o
   1   9  21       20.02       -6.78     16.76 o
   2   9  21        0.41       -3.42     14.56 o
   3   9  21        0.93        0.38     16.18 o
   4   9  21       47.29       63.14     19.22 o
   5   9  21       13.14       19.14     32.13 o
  -3  10  21       17.27        5.58     14.97 o
  -2  10  21       33.51        6.37     13.66 o
  -1  10  21      185.46      191.85     16.27 o
   0  10  21        1.36      -18.55     18.55 o
   1  10  21        0.35      -17.58     25.03 o
   2  10  21        4.52      -15.18     15.53 o
   3  10  21        1.37      -16.64     16.64 o
  -9   0  22       62.62       50.07     28.11 o
  -8   0  22        1.52        8.44     24.61 o
  -7   0  22      711.25      740.05     45.64 o
  -6   0  22      142.91      146.56     24.05 o
  -5   0  22      301.80      308.55     17.13 o
  -4   0  22      251.34      274.17     16.81 o
  -3   0  22      465.91      451.17     14.86 o
  -2   0  22       26.67       35.87      9.18 o
  -1   0  22      882.27      937.04     29.59 o
   0   0  22     1452.37     1388.20     40.17 o
   1   0  22     1442.97     1453.22     43.45 o
   2   0  22     8666.08     8507.82    230.22 o
   3   0  22     2215.09     2164.51     63.39 o
   4   0  22     1249.45     1129.81     39.36 o
   5   0  22       39.57       55.88     16.07 o
   6   0  22      155.59      194.84     22.17 o
   7   0  22     1215.15     1163.91     48.45 o
   8   0  22       11.31       20.55     22.80 o
   9   0  22      327.89      278.70     58.58 o
  -9   1  22        0.01        9.61     19.44 o
  -8   1  22        2.64       10.17     30.95 o
  -7   1  22        6.68        7.19     15.68 o
  -6   1  22        2.22       -2.91     11.29 o
  -5   1  22        0.68       -0.40      7.82 o
  -4   1  22      301.93      336.24     10.45 o
  -3   1  22     1566.66     1568.52     23.57 o
  -2   1  22     1047.21     1149.52     20.77 o
  -1   1  22      591.59      644.80     17.40 o
   0   1  22      178.50      167.57     11.20 o
   1   1  22       10.47       10.31      5.88 o
   2   1  22      494.90      534.64     14.10 o
   3   1  22      554.46      572.92     15.75 o
   4   1  22     1439.79     1356.89     28.04 o
   5   1  22      270.29      273.92     19.81 o
   6   1  22        9.16        7.98     15.85 o
   7   1  22        1.66        5.38     13.95 o
   8   1  22        0.08       -1.48     17.00 o
   9   1  22       67.55       79.97     19.93 o
  -9   2  22        1.25        1.51     17.86 o
  -8   2  22       76.53       47.63     18.27 o
  -7   2  22       63.42       76.33     14.02 o
  -6   2  22       62.02       52.15     10.44 o
  -5   2  22        7.09        4.92     11.41 o
  -4   2  22      472.61      451.74     14.03 o
  -3   2  22       13.48       19.88      6.51 o
  -2   2  22       82.84      104.88      8.70 o
  -1   2  22       22.28       35.42      7.14 o
   0   2  22     1196.89     1149.58     28.12 o
   1   2  22      311.40      327.17     17.88 o
   2   2  22     4749.57     4647.54     87.82 o
   3   2  22     5462.88     5500.14    103.10 o
   4   2  22     1097.75     1040.27     28.12 o
   5   2  22      422.26      445.10     16.40 o
   6   2  22     1087.66     1043.24     29.35 o
   7   2  22      610.19      668.71     31.43 o
   8   2  22       69.92       48.52     19.95 o
   9   2  22       23.34       26.60     21.82 o
  -9   3  22       10.47       28.51     32.32 o
  -8   3  22        4.05       -6.73     11.13 o
  -7   3  22       99.22      110.27     13.08 o
  -6   3  22        0.22       -0.34      9.21 o
  -5   3  22       85.18       77.56      7.51 o
  -4   3  22      239.11      216.08     12.67 o
  -3   3  22      722.65      661.19     22.03 o
  -2   3  22      314.00      321.05     14.98 o
  -1   3  22       21.01       21.67     12.95 o
   0   3  22      169.23      170.42      9.95 o
   1   3  22        5.79       11.31     11.78 o
   2   3  22        0.79       15.72      9.37 o
   3   3  22     1553.74     1595.36     31.14 o
   4   3  22     1141.39     1118.61     23.31 o
   5   3  22      342.53      353.05     15.13 o
   6   3  22        2.04       -3.61     10.94 o
   7   3  22        2.03       -5.62     16.75 o
   8   3  22        1.90      -16.26     19.54 o
   9   3  22       19.98       27.22     31.21 o
  -9   4  22        0.61       10.81     32.36 o
  -8   4  22        1.35      -21.80     29.16 o
  -7   4  22       75.27       91.05     19.01 o
  -6   4  22      174.26      205.47     20.06 o
  -5   4  22      209.32      215.91     14.30 o
  -4   4  22       44.77       48.91     14.78 o
  -3   4  22      427.48      420.33     18.21 o
  -2   4  22     1852.27     1851.61     44.16 o
  -1   4  22     1152.76     1209.83     51.70 o
   0   4  22     1890.33     1921.89     45.10 o
   1   4  22      308.89      316.06     12.53 o
   2   4  22      387.75      415.85     13.28 o
   3   4  22      334.72      381.50     18.09 o
   4   4  22      179.15      212.19     11.66 o
   5   4  22      807.19      817.71     23.51 o
   6   4  22      652.99      729.53     21.72 o
   7   4  22      221.26      228.25     15.91 o
   8   4  22       26.33       55.48     23.70 o
   9   4  22       23.54       20.86     23.15 o
  -8   5  22       56.26       82.86     24.16 o
  -7   5  22       33.76       41.18     16.65 o
  -6   5  22        8.19       31.62     12.76 o
  -5   5  22       45.28       39.59     11.61 o
  -4   5  22       82.57      117.57     13.76 o
  -3   5  22       70.82       34.38     10.68 o
  -2   5  22      196.07      161.23     12.66 o
  -1   5  22     1503.75     1499.89     37.63 o
   0   5  22       19.40       18.69     12.15 o
   1   5  22        5.46       -2.38     11.35 o
   2   5  22        0.76       15.50      8.43 o
   3   5  22       71.60       63.09     10.29 o
   4   5  22        4.87       16.26     11.85 o
   5   5  22      445.39      477.30     30.74 o
   6   5  22      128.49      135.10     18.10 o
   7   5  22        1.08       35.80     17.88 o
   8   5  22       35.05       32.55     25.89 o
  -8   6  22       13.58       45.51     45.65 o
  -7   6  22       51.51       74.77     16.06 o
  -6   6  22        1.14        3.20     13.61 o
  -5   6  22       44.31       39.17     12.56 o
  -4   6  22       63.79       80.27     12.25 o
  -3   6  22        3.25       -0.57     11.11 o
  -2   6  22       87.44      121.31     14.40 o
  -1   6  22      313.92      315.90     21.41 o
   0   6  22      306.21      356.09     22.10 o
   1   6  22       44.14       41.72     14.14 o
   2   6  22      453.83      469.25     34.08 o
   3   6  22      418.97      405.29     21.98 o
   4   6  22      116.27      142.28     15.31 o
   5   6  22       57.32       21.06     14.91 o
   6   6  22       88.67      103.84     26.02 o
   7   6  22       98.43       52.90     22.53 o
   8   6  22        0.79      -31.06     31.06 o
  -7   7  22        3.96       -2.26     15.63 o
  -6   7  22        3.38        1.63     14.48 o
  -5   7  22       29.99        3.76     13.33 o
  -4   7  22       49.51       71.72     16.28 o
  -3   7  22        0.46       -2.92     11.96 o
  -2   7  22      135.11      127.92     13.90 o
  -1   7  22      353.81      412.94     18.87 o
   0   7  22       17.66       -3.39     13.92 o
   1   7  22       28.15       37.44     14.98 o
   2   7  22      145.39      128.12     13.51 o
   3   7  22       62.97       79.61     15.80 o
   4   7  22       60.99       33.73     14.10 o
   5   7  22      116.08      165.42     18.35 o
   6   7  22        2.44        0.61     16.61 o
   7   7  22        1.88       34.39     31.84 o
  -6   8  22       28.11       47.60     15.60 o
  -5   8  22        0.22       12.74     14.63 o
  -4   8  22       31.18       23.52     13.28 o
  -3   8  22        4.35       16.07     13.39 o
  -2   8  22        9.23       -5.05     12.26 o
  -1   8  22      236.75      246.99     16.63 o
   0   8  22       71.06       47.19     16.97 o
   1   8  22      330.95      316.98     24.00 o
   2   8  22      221.28      273.61     17.19 o
   3   8  22       17.11       -2.03     33.91 o
   4   8  22        6.86       17.28     17.33 o
   5   8  22       74.52       74.29     21.56 o
   6   8  22        8.41      -13.81     17.34 o
  -5   9  22        0.10        7.59     20.73 o
  -4   9  22        9.94       10.50     18.69 o
  -3   9  22      161.82      141.96     23.17 o
  -2   9  22      111.50      130.95     15.91 o
  -1   9  22       27.93       44.51     13.41 o
   0   9  22       44.81       69.25     19.22 o
   1   9  22        1.81      -16.97     16.97 o
   2   9  22      101.73      102.34     16.95 o
   3   9  22       63.22       38.87     17.66 o
   4   9  22      100.38      110.92     20.32 o
   5   9  22       79.59       90.11     21.65 o
  -3  10  22        0.26       -2.25     15.03 o
  -2  10  22        2.10       -1.79     14.20 o
  -1  10  22       37.95       47.91     14.14 o
   0  10  22       10.46       -3.14     22.10 o
   1  10  22       12.25       22.43     25.85 o
   2  10  22       13.92        9.06     25.54 o
   3  10  22       19.05       16.09     17.55 o
  -9   1  23        1.68       -8.28     25.71 o
  -8   1  23        0.74       26.31     17.97 o
  -7   1  23        0.63       -5.57     32.46 o
  -6   1  23       21.88       15.46     14.75 o
  -5   1  23        1.06       -8.51      9.49 o
  -4   1  23     1552.22     1597.40     31.82 o
  -3   1  23      118.19      126.35      6.71 o
  -2   1  23     1130.50     1151.24     21.09 o
  -1   1  23      247.13      271.14      9.21 o
   0   1  23     2586.73     2613.32     48.59 o
   1   1  23       42.95       47.30     10.15 o
   2   1  23     2592.49     2396.81     42.43 o
   3   1  23     4332.89     4317.30     73.17 o
   4   1  23       55.32       68.23      8.94 o
   5   1  23     1285.05     1266.37     32.08 o
   6   1  23      134.20      113.03     14.51 o
   7   1  23      207.22      200.55     19.54 o
   8   1  23       18.85       15.58     16.66 o
   9   1  23       48.30       70.87     19.85 o
  -9   2  23        3.71       -2.31     26.84 o
  -8   2  23        0.05       12.26     20.29 o
  -7   2  23       56.21       39.86     13.37 o
  -6   2  23       29.17       43.94     11.66 o
  -5   2  23       38.36       37.23      9.30 o
  -4   2  23        8.15       -6.58      6.58 o
  -3   2  23      944.87      933.33     20.17 o
  -2   2  23      189.71      190.24     11.69 o
  -1   2  23      199.11      222.28     13.97 o
   0   2  23        8.43       16.86      6.44 o
   1   2  23      982.07      930.37     23.69 o
   2   2  23      357.37      373.67     14.73 o
   3   2  23      645.85      612.67     26.45 o
   4   2  23      995.82     1001.07     23.29 o
   5   2  23       20.04       36.82      9.76 o
   6   2  23       10.55       15.46     12.36 o
   7   2  23       10.97       -2.37     16.76 o
   8   2  23       22.29       17.52     19.41 o
   9   2  23       56.11       50.55     22.51 o
  -9   3  23       39.87       30.06     32.69 o
  -8   3  23        9.00       16.40     19.54 o
  -7   3  23        2.36       -4.64     11.28 o
  -6   3  23       76.20       81.68     11.72 o
  -5   3  23      422.62      434.38     20.15 o
  -4   3  23      319.70      354.24     15.32 o
  -3   3  23      360.48      341.35     16.30 o
  -2   3  23      105.46      125.09     18.97 o
  -1   3  23     1139.81     1077.60     34.55 o
   0   3  23     3666.50     3314.26    121.71 o
   1   3  23     1043.41     1053.12     29.60 o
   2   3  23     2929.08     2888.27     67.17 o
   3   3  23     2200.43     2022.79     37.83 o
   4   3  23       88.41       85.67      9.44 o
   5   3  23      479.87      492.09     22.05 o
   6   3  23        7.18       22.03     11.12 o
   7   3  23      588.58      581.39     41.94 o
   8   3  23        3.47       19.27     20.13 o
   9   3  23       91.59       94.09     33.11 o
  -9   4  23        5.70       35.83     34.96 o
  -8   4  23        5.89        4.67     30.04 o
  -7   4  23       10.80       18.10     15.28 o
  -6   4  23        0.00       10.67     13.12 o
  -5   4  23        3.06       11.02     10.59 o
  -4   4  23      340.22      319.90     17.05 o
  -3   4  23      445.36      447.32     18.76 o
  -2   4  23      780.89      763.90     24.19 o
  -1   4  23       45.85       48.83     12.51 o
   0   4  23      144.53      178.50     12.42 o
   1   4  23      115.04      111.66     10.43 o
   2   4  23      316.80      327.25     13.61 o
   3   4  23       11.96       19.63      8.00 o
   4   4  23      207.82      239.21     14.93 o
   5   4  23        1.39        3.76     11.13 o
   6   4  23       37.51       83.11     12.49 o
   7   4  23       13.81        0.82     14.51 o
   8   4  23        0.88       16.63     18.27 o
  -8   5  23       10.89       46.26     30.23 o
  -7   5  23        4.22      -11.63     15.46 o
  -6   5  23       13.83        7.64     12.77 o
  -5   5  23       96.32       89.43     12.78 o
  -4   5  23       56.97       75.86     11.76 o
  -3   5  23      380.35      362.04     21.53 o
  -2   5  23       31.02       44.18     10.51 o
  -1   5  23      385.43      397.12     28.38 o
   0   5  23     1645.62     1592.16     51.03 o
   1   5  23      766.58      692.74     29.01 o
   2   5  23     1032.36     1002.17     24.93 o
   3   5  23       98.70      101.56     11.24 o
   4   5  23        8.75       10.18     12.42 o
   5   5  23        5.86       10.47     13.73 o
   6   5  23        3.45       21.37     15.66 o
   7   5  23      316.76      330.36     24.38 o
   8   5  23        6.80       -7.62     40.09 o
  -8   6  23        5.35        7.57     23.60 o
  -7   6  23       33.50       56.42     18.58 o
  -6   6  23       22.60       14.32     18.22 o
  -5   6  23      139.27      117.49     14.20 o
  -4   6  23      376.42      385.38     21.18 o
  -3   6  23      272.19      254.63     16.28 o
  -2   6  23        5.96       20.17     13.57 o
  -1   6  23       54.21       83.76     12.21 o
   0   6  23      197.81      209.83     18.82 o
   1   6  23        5.63       -3.48     13.01 o
   2   6  23     1195.67     1097.10     31.41 o
   3   6  23      208.34      221.46     14.01 o
   4   6  23       33.81       20.25     13.26 o
   5   6  23        1.53        3.18     17.47 o
   6   6  23        2.21       19.37     16.24 o
   7   6  23        0.38       12.46     17.62 o
  -7   7  23        2.96        2.84     15.98 o
  -6   7  23        0.64       -6.23     18.77 o
  -5   7  23        0.28        7.11     13.49 o
  -4   7  23      127.03      135.29     14.81 o
  -3   7  23       11.14       30.61     12.72 o
  -2   7  23      540.01      495.43     21.64 o
  -1   7  23        0.91       14.62     11.46 o
   0   7  23       34.16       57.41     16.24 o
   1   7  23      250.08      262.15     21.40 o
   2   7  23        7.56       12.51     11.69 o
   3   7  23      356.54      373.26     22.97 o
   4   7  23      304.67      340.22     20.44 o
   5   7  23       35.61       14.90     15.44 o
   6   7  23       72.81      118.26     19.64 o
   7   7  23        9.40       19.10     18.93 o
  -6   8  23       15.29       21.18     15.65 o
  -5   8  23        2.61       18.33     14.54 o
  -4   8  23       19.22       36.50     13.82 o
  -3   8  23       50.45       86.76     15.25 o
  -2   8  23       50.96       26.75     13.36 o
  -1   8  23       86.25      123.57     14.35 o
   0   8  23       50.60       57.06     17.75 o
   1   8  23      100.36       78.93     18.23 o
   2   8  23       27.07       11.18     12.61 o
   3   8  23      186.27      223.67     42.26 o
   4   8  23      106.06      120.18     19.89 o
   5   8  23       20.91       -2.66     19.38 o
   6   8  23        0.19       -9.86     25.84 o
  -5   9  23       16.82        5.92     20.13 o
  -4   9  23       22.79       42.60     15.30 o
  -3   9  23        6.09        4.44     14.84 o
  -2   9  23       67.80       62.92     15.20 o
  -1   9  23       14.18        9.52     15.37 o
   0   9  23        3.02        6.25     17.57 o
   1   9  23        9.56      -13.73     17.89 o
   2   9  23       60.72       40.40     25.50 o
   3   9  23        3.48       20.14     17.32 o
   4   9  23       96.93      103.89     20.81 o
   5   9  23       22.23      -10.30     19.77 o
  -3  10  23        9.45        8.36     17.71 o
  -2  10  23       48.30       53.10     15.26 o
  -1  10  23        3.17       -7.36     13.65 o
   0  10  23       20.85        7.61     20.05 o
   1  10  23       73.81      109.35     29.05 o
   2  10  23        0.44        0.40     25.22 o
   3  10  23        1.23        6.47     17.92 o
  -9   0  24        1.51        6.75     28.47 o
  -8   0  24       31.09        3.19     25.23 o
  -7   0  24       51.38       49.59     24.79 o
  -6   0  24      276.89      284.73     28.71 o
  -5   0  24        0.56       -6.92     10.52 o
  -4   0  24      785.70      735.56     24.69 o
  -3   0  24     2194.21     2217.22     52.57 o
  -2   0  24       48.18       47.18     10.00 o
  -1   0  24      400.74      408.37     19.50 o
   0   0  24     8977.06     9383.36    230.06 o
   1   0  24     5059.08     5400.31    143.40 o
   2   0  24      180.46      155.37     14.34 o
   3   0  24     1635.96     1625.48     50.77 o
   4   0  24      109.34      153.86     17.63 o
   5   0  24      151.89      178.97     19.91 o
   6   0  24      343.32      307.95     65.17 o
   7   0  24      242.45      326.71     38.17 o
   8   0  24       53.57       55.41     24.30 o
   9   0  24        3.78       20.42     27.06 o
  -9   1  24       29.11       20.32     19.39 o
  -8   1  24        2.61        7.38     17.70 o
  -7   1  24        5.85        0.28     24.19 o
  -6   1  24       58.93       63.04     15.53 o
  -5   1  24      186.34      188.17     17.15 o
  -4   1  24        0.62       17.63      7.60 o
  -3   1  24       15.80       13.64      5.67 o
  -2   1  24      449.14      458.46     12.40 o
  -1   1  24      139.78      176.63      8.24 o
   0   1  24      123.88      129.04      8.02 o
   1   1  24       35.29       35.67      6.36 o
   2   1  24       71.99       71.47      7.36 o
   3   1  24      191.82      199.63     11.72 o
   4   1  24      245.78      248.54     13.83 o
   5   1  24        7.91       14.82     12.19 o
   6   1  24       14.27       35.78     13.47 o
   7   1  24       99.20      113.33     17.55 o
   8   1  24       36.17       23.81     17.20 o
   9   1  24       50.09       54.95     19.57 o
  -9   2  24        4.83       -4.75     17.99 o
  -8   2  24        0.60      -15.31     16.42 o
  -7   2  24      136.27      136.31     15.10 o
  -6   2  24      258.33      265.40     23.90 o
  -5   2  24        8.91       12.14      8.89 o
  -4   2  24      539.47      556.97     17.13 o
  -3   2  24      328.22      272.76     10.83 o
  -2   2  24      606.26      577.49     17.32 o
  -1   2  24      326.46      329.44     13.11 o
   0   2  24     3319.79     3364.29     72.38 o
   1   2  24     5525.44     5353.13    112.95 o
   2   2  24      709.66      698.00     20.30 o
   3   2  24     2158.40     2194.35     45.57 o
   4   2  24      583.28      557.62     19.68 o
   5   2  24       11.63        8.72     11.41 o
   6   2  24      101.63      124.75     14.82 o
   7   2  24      206.64      249.15     22.16 o
   8   2  24      195.04      199.66     28.87 o
   9   2  24        2.48      -11.64     32.03 o
  -9   3  24        0.02      -30.88     30.88 o
  -8   3  24       49.68       61.01     21.28 o
  -7   3  24        3.63       -1.78     11.20 o
  -6   3  24        5.87        6.07      8.17 o
  -5   3  24      140.22      134.23     11.18 o
  -4   3  24       16.18       23.37      9.28 o
  -3   3  24      157.46      166.62     13.14 o
  -2   3  24      245.43      258.96     12.51 o
  -1   3  24     1962.13     2097.18     56.61 o
   0   3  24      106.66       99.25     13.69 o
   1   3  24       10.38       20.90     12.87 o
   2   3  24     2723.04     2691.94     63.73 o
   3   3  24      162.19      195.60     14.94 o
   4   3  24       11.32       -5.01      8.30 o
   5   3  24      117.70      121.03     11.96 o
   6   3  24        3.71       12.32     11.62 o
   7   3  24        6.17       23.13     19.92 o
   8   3  24        0.51        5.07     20.85 o
   9   3  24      115.07      117.78     33.42 o
  -8   4  24        4.00       33.34     29.56 o
  -7   4  24       42.59       94.25     28.81 o
  -6   4  24      203.37      214.68     18.59 o
  -5   4  24        0.37      -10.24     10.24 o
  -4   4  24     1862.28     1964.91     42.95 o
  -3   4  24       11.61       14.97     11.48 o
  -2   4  24      106.90      127.06     11.99 o
  -1   4  24        2.12       10.71      8.12 o
   0   4  24       38.79       36.36      9.98 o
   1   4  24     3438.54     3339.10     74.50 o
   2   4  24      114.50      134.54     10.47 o
   3   4  24     1300.63     1190.62     25.68 o
   4   4  24      482.69      505.15     16.69 o
   5   4  24       15.38       14.46     11.17 o
   6   4  24      477.40      503.12     19.46 o
   7   4  24        8.11       18.62     15.07 o
   8   4  24        3.79        7.82     25.72 o
  -8   5  24        6.62       -5.41     30.87 o
  -7   5  24       22.21        9.79     16.55 o
  -6   5  24       92.66       98.37     14.56 o
  -5   5  24       44.37       41.23     14.44 o
  -4   5  24       55.44       64.58     11.99 o
  -3   5  24      129.40      158.03     23.24 o
  -2   5  24       12.04        6.09     10.42 o
  -1   5  24        0.36       -6.74     14.08 o
   0   5  24      436.46      454.51     24.61 o
   1   5  24      794.67      697.25     48.75 o
   2   5  24      399.01      407.60     19.14 o
   3   5  24      181.71      215.73     13.71 o
   4   5  24        0.47      -11.97     11.97 o
   5   5  24        0.51        7.00     13.98 o
   6   5  24      150.24      134.76     18.36 o
   7   5  24       31.58       23.74     18.32 o
   8   5  24       93.83      118.84     45.76 o
  -8   6  24        4.27       30.44     24.29 o
  -7   6  24       11.69       14.60     17.48 o
  -6   6  24       26.83        7.15     14.06 o
  -5   6  24       23.39        7.81     13.35 o
  -4   6  24       63.28       77.06     12.29 o
  -3   6  24        9.92       21.69     14.81 o
  -2   6  24      142.65      148.10     13.99 o
  -1   6  24      293.13      280.80     16.22 o
   0   6  24      287.36      352.23     23.57 o
   1   6  24      274.09      278.31     31.37 o
   2   6  24       30.19       39.28     11.65 o
   3   6  24      234.52      164.66     15.24 o
   4   6  24       65.35      106.47     15.06 o
   5   6  24      174.85      212.83     18.91 o
   6   6  24      139.17      169.03     19.91 o
   7   6  24       41.65       28.46     19.18 o
  -7   7  24        3.21        0.83     22.38 o
  -6   7  24        4.48       11.76     17.23 o
  -5   7  24        2.13      -10.12     13.12 o
  -4   7  24        5.02       -3.44     12.61 o
  -3   7  24       33.70       51.07     13.77 o
  -2   7  24       64.69       65.89     13.51 o
  -1   7  24        9.24       12.04     11.73 o
   0   7  24      138.46      159.42     19.16 o
   1   7  24      224.16      219.72     39.61 o
   2   7  24        6.05      -11.49     11.49 o
   3   7  24       66.39       85.87     16.72 o
   4   7  24      101.81      142.15     22.53 o
   5   7  24        5.41        8.18     15.88 o
   6   7  24       15.86        5.77     17.06 o
   7   7  24        6.78        3.87     19.66 o
  -6   8  24        2.25       -9.74     17.24 o
  -5   8  24        6.09       19.91     15.06 o
  -4   8  24        2.16        4.47     13.23 o
  -3   8  24      129.87      168.51     24.88 o
  -2   8  24       97.06       98.26     14.97 o
  -1   8  24       50.84       54.88     13.78 o
   0   8  24      318.63      301.02     24.64 o
   1   8  24       20.37       26.27     16.86 o
   2   8  24       88.05      104.90     19.31 o
   3   8  24        3.55       23.40     19.04 o
   4   8  24       18.69        0.27     43.84 o
   5   8  24       49.31       48.61     20.77 o
   6   8  24       38.99       48.25     29.02 o
  -5   9  24       35.11       29.87     21.06 o
  -4   9  24       29.31       25.49     15.09 o
  -3   9  24       11.98        1.59     16.22 o
  -2   9  24       14.19        3.42     22.99 o
  -1   9  24       33.96       54.69     27.54 o
   0   9  24        1.21        0.55     18.45 o
   1   9  24       19.48       33.29     19.30 o
   2   9  24      115.12      124.66     27.49 o
   3   9  24       77.59       74.25     18.54 o
   4   9  24       24.54       25.96     25.01 o
  -3  10  24        0.84       -3.01     17.22 o
  -2  10  24       55.57       44.82     15.72 o
  -1  10  24       15.69       33.66     14.70 o
   0  10  24       19.67       36.12     21.01 o
   1  10  24        5.97       45.54     27.72 o
   2  10  24       11.14       10.81     26.93 o
  -9   1  25       13.59       19.00     20.09 o
  -8   1  25       15.49        2.91     17.56 o
  -7   1  25       61.89       65.16     16.34 o
  -6   1  25      631.33      707.40     35.28 o
  -5   1  25       81.29       84.24     11.75 o
  -4   1  25     1359.17     1370.54     32.65 o
  -3   1  25     1516.18     1397.66     23.96 o
  -2   1  25      207.43      228.32     15.89 o
  -1   1  25      957.27      935.67     18.56 o
   0   1  25      465.43      424.35     12.56 o
   1   1  25     3272.60     3335.48     55.62 o
   2   1  25       17.18       11.00      6.72 o
   3   1  25       17.69       21.72      7.81 o
   4   1  25      437.17      411.97     17.14 o
   5   1  25       79.37       90.68     12.50 o
   6   1  25     1069.73      955.71     33.94 o
   7   1  25      141.57      162.37     18.97 o
   8   1  25       45.96       14.54     16.57 o
   9   1  25       73.83       80.74     26.32 o
  -9   2  25       15.73      -18.67     18.67 o
  -8   2  25       45.62       29.30     17.34 o
  -7   2  25       55.14       54.02     20.08 o
  -6   2  25       55.22       88.51     16.86 o
  -5   2  25       47.74       73.66     11.72 o
  -4   2  25       44.25       34.77      8.40 o
  -3   2  25      159.75      149.27      8.54 o
  -2   2  25        7.54       15.05      8.81 o
  -1   2  25     1659.45     1634.32     34.38 o
   0   2  25     1849.66     1893.92     43.11 o
   1   2  25        3.11        7.64      7.55 o
   2   2  25      396.36      413.51     20.92 o
   3   2  25        7.37       20.58      9.33 o
   4   2  25      125.25      133.51     12.21 o
   5   2  25        3.70        9.39     13.96 o
   6   2  25      371.61      371.08     23.39 o
   7   2  25       29.98       48.11     18.21 o
   8   2  25       14.31        2.87     20.17 o
   9   2  25        8.21       -6.44     32.79 o
  -9   3  25        0.32      -11.15     29.72 o
  -8   3  25       10.47       26.75     20.64 o
  -7   3  25       64.05       58.80     22.88 o
  -6   3  25        8.05       11.33     10.27 o
  -5   3  25      367.52      330.56     20.60 o
  -4   3  25      215.95      241.92     14.51 o
  -3   3  25     1277.39     1252.45     33.58 o
  -2   3  25      678.38      698.79     19.96 o
  -1   3  25       65.41       66.74     11.54 o
   0   3  25     2428.44     2458.84    137.96 o
   1   3  25      298.23      284.08     17.58 o
   2   3  25      151.12      149.57     13.25 o
   3   3  25       53.16       57.71     14.05 o
   4   3  25       19.19       21.82      8.91 o
   5   3  25      214.56      217.34     13.70 o
   6   3  25     1020.16     1018.31     30.14 o
   7   3  25      189.79      173.92     23.81 o
   8   3  25       42.98        7.69     19.65 o
   9   3  25        5.18       10.69     30.81 o
  -8   4  25        0.63       -2.14     31.09 o
  -7   4  25       25.46       53.97     29.64 o
  -6   4  25       12.50       34.42     14.70 o
  -5   4  25      153.93      147.58     18.37 o
  -4   4  25        0.90       20.94     10.32 o
  -3   4  25        7.64       -7.13     10.15 o
  -2   4  25      175.70      202.52     19.09 o
  -1   4  25        0.09       -5.06      8.17 o
   0   4  25        3.65      -12.40     19.06 o
   1   4  25        4.57       28.74     10.26 o
   2   4  25       72.73       65.77      9.53 o
   3   4  25      121.72      134.69     10.47 o
   4   4  25        8.03       -2.81      9.16 o
   5   4  25        0.55      -11.12     11.12 o
   6   4  25      103.91       99.07     13.22 o
   7   4  25      108.74      119.04     16.71 o
   8   4  25        8.36       -8.42     19.24 o
  -8   5  25        9.05       -5.78     28.89 o
  -7   5  25        5.24        3.37     16.42 o
  -6   5  25       88.15      101.60     15.18 o
  -5   5  25      241.56      243.29     24.98 o
  -4   5  25      247.84      276.09     15.85 o
  -3   5  25      655.57      690.80     24.45 o
  -2   5  25      759.41      775.25     25.47 o
  -1   5  25        6.64       11.30     11.05 o
   0   5  25      898.31      884.71     48.16 o
   1   5  25      102.54      114.30     16.50 o
   2   5  25      185.18      151.05     28.85 o
   3   5  25       38.00       31.26     10.67 o
   4   5  25       10.91       10.17     12.77 o
   5   5  25       11.80       15.20     14.41 o
   6   5  25      103.08      114.14     18.83 o
   7   5  25      195.96      202.26     22.22 o
  -7   6  25        0.78       11.41     17.65 o
  -6   6  25        9.63        1.01     13.82 o
  -5   6  25      101.74       78.94     14.26 o
  -4   6  25       20.50        5.34     13.33 o
  -3   6  25      421.97      451.50     27.56 o
  -2   6  25      370.77      406.46     51.36 o
  -1   6  25        0.90        4.55     16.90 o
   0   6  25       49.35       33.96     15.21 o
   1   6  25       17.95       14.53     14.51 o
   2   6  25      355.41      331.37     23.71 o
   3   6  25        0.82       -7.75     11.87 o
   4   6  25       69.22       53.07     14.75 o
   5   6  25        0.83       18.27     15.45 o
   6   6  25       90.27       69.28     18.04 o
   7   6  25      132.40      159.47     24.92 o
  -7   7  25        0.32        0.44     18.30 o
  -6   7  25       54.75       75.47     21.16 o
  -5   7  25        1.07       25.57     14.38 o
  -4   7  25       92.20      107.97     16.04 o
  -3   7  25       53.69       38.80     13.74 o
  -2   7  25       14.18        9.04     12.46 o
  -1   7  25       80.90       82.62     19.53 o
   0   7  25      120.68      163.95     23.56 o
   1   7  25      214.98      197.23     20.60 o
   2   7  25      166.21      142.93     23.12 o
   3   7  25        3.07      -10.01     15.23 o
   4   7  25      223.92      247.75     22.48 o
   5   7  25        0.88       23.81     19.52 o
   6   7  25        7.06       45.46     18.79 o
  -6   8  25       15.66        5.67     17.60 o
  -5   8  25        0.04       -5.12     15.10 o
  -4   8  25       18.15        4.32     13.73 o
  -3   8  25       54.49       73.73     19.04 o
  -2   8  25       69.10       74.93     14.90 o
  -1   8  25        3.12       -1.33     13.37 o
   0   8  25        9.01        4.90     17.38 o
   1   8  25       51.93       36.26     18.18 o
   2   8  25      165.53      149.49     21.58 o
   3   8  25       47.21       61.42     17.83 o
   4   8  25       15.34      -14.17     19.53 o
   5   8  25       64.89       73.56     21.62 o
   6   8  25       50.93       55.49     23.38 o
  -4   9  25       26.81       29.24     16.02 o
  -3   9  25        4.73        5.63     15.84 o
  -2   9  25        5.33        4.95     15.05 o
  -1   9  25       99.80       96.62     15.41 o
   0   9  25        6.24       -3.25     19.00 o
   1   9  25       29.50       -4.58     18.78 o
   2   9  25       79.89       74.03     26.68 o
   3   9  25       40.19       71.50     18.82 o
   4   9  25       91.01      101.20     21.26 o
  -2  10  25       25.06       18.26     19.03 o
  -1  10  25      110.03       74.59     19.27 o
   0  10  25       38.17       23.26     20.97 o
   1  10  25        1.34       28.13     28.44 o
   2  10  25        2.80        2.46     27.57 o
  -9   0  26        9.10        3.02     26.68 o
  -8   0  26        9.60       20.51     25.68 o
  -7   0  26      121.44      111.99     27.38 o
  -6   0  26       18.11       34.72     20.78 o
  -4   0  26      579.94      547.41     21.92 o
  -3   0  26       61.49       53.21     11.90 o
  -2   0  26      741.57      749.44     24.85 o
  -1   0  26        1.14       -3.17     10.47 o
   0   0  26      361.30      365.79     18.99 o
   1   0  26      121.10      136.86     11.08 o
   2   0  26      156.99      157.70     15.19 o
   3   0  26      402.18      395.07     32.01 o
   4   0  26     3122.01     2909.46     84.85 o
   5   0  26     1081.17     1048.70     40.28 o
   6   0  26      961.79      861.14     38.82 o
   7   0  26      545.88      542.10     75.83 o
   8   0  26       25.49       -8.34     23.86 o
   9   0  26       19.27       59.79     36.37 o
  -9   1  26        9.51        7.76     19.73 o
  -8   1  26       41.80       73.23     21.10 o
  -7   1  26       27.18       32.29     16.38 o
  -6   1  26       52.94       61.18     16.15 o
  -5   1  26        4.56        3.23     10.43 o
  -4   1  26       16.19       19.81      9.49 o
  -3   1  26      122.35      140.42      8.30 o
  -2   1  26      509.44      567.45     20.91 o
  -1   1  26      398.11      398.71     14.07 o
   0   1  26      742.57      749.62     19.20 o
   1   1  26        1.88        6.57      6.37 o
   2   1  26      201.18      210.06     10.20 o
   3   1  26      117.07      107.10      9.45 o
   4   1  26      279.40      312.85     15.54 o
   5   1  26        0.07       -4.84     11.79 o
   6   1  26       12.81       22.95     13.52 o
   7   1  26       66.15      119.75     18.14 o
   8   1  26        1.30        9.72     17.45 o
   9   1  26        0.17        4.78     45.85 o
  -9   2  26        0.20        7.15     18.21 o
  -8   2  26        0.68       -4.78     17.22 o
  -7   2  26        0.14       -3.46     12.87 o
  -6   2  26      486.76      535.32     22.45 o
  -5   2  26       27.40       24.99     10.72 o
  -4   2  26       31.48       41.30      8.64 o
  -3   2  26       13.36        9.40      7.09 o
  -2   2  26       15.75       27.79      8.60 o
  -1   2  26        3.27       -0.18      7.79 o
   0   2  26      395.00      428.70     17.01 o
   1   2  26       36.69       45.69      8.17 o
   2   2  26      147.64      163.66     17.10 o
   3   2  26      265.76      267.76     13.88 o
   4   2  26     5940.70     5734.92    108.78 o
   5   2  26      143.81      167.07     17.13 o
   6   2  26      637.41      654.29     29.88 o
   7   2  26      201.65      247.27     23.28 o
   8   2  26      199.21      212.81     36.22 o
   9   2  26        6.36      -14.82     33.43 o
  -9   3  26        9.93      -31.84     31.84 o
  -8   3  26        3.85       18.67     21.25 o
  -7   3  26       28.37       53.76     28.99 o
  -6   3  26      110.72       98.57     21.39 o
  -5   3  26       17.00       31.45      7.53 o
  -4   3  26        2.47       -4.22      9.16 o
  -3   3  26      667.92      696.85     29.39 o
  -2   3  26     1181.69     1127.66     27.15 o
  -1   3  26      228.16      250.01     13.96 o
   0   3  26     1235.96     1171.75     32.53 o
   1   3  26      153.49      127.84     12.73 o
   2   3  26      147.73      144.82     11.47 o
   3   3  26       16.46       33.13     10.35 o
   4   3  26      436.00      430.60     21.39 o
   5   3  26       46.93       52.40     10.50 o
   6   3  26      100.44      120.54     15.49 o
   7   3  26      204.84      210.14     22.34 o
   8   3  26        2.86       21.14     20.03 o
  -8   4  26      119.17      131.01     33.78 o
  -7   4  26        1.27       -1.16     26.65 o
  -6   4  26      240.93      261.67     20.06 o
  -5   4  26        5.78        3.61     10.84 o
  -4   4  26       12.68       24.68     10.61 o
  -3   4  26      129.85      115.94     19.11 o
  -2   4  26       11.27       20.17     10.41 o
  -1   4  26      910.04      894.83     27.38 o
   0   4  26      852.26      896.89     26.70 o
   1   4  26      108.83      110.63     12.31 o
   2   4  26     2022.97     2063.66     43.64 o
   3   4  26      415.88      407.06     16.92 o
   4   4  26      604.63      632.00     19.07 o
   5   4  26       32.24       31.18     17.64 o
   6   4  26      140.37      162.53     14.63 o
   7   4  26      187.55      209.89     18.84 o
   8   4  26       96.63       90.28     26.74 o
  -8   5  26        2.05       58.17     33.10 o
  -7   5  26       11.02       27.69     20.64 o
  -6   5  26       15.89       10.93     15.10 o
  -5   5  26       10.75        6.49     17.16 o
  -4   5  26      356.51      342.88     18.88 o
  -3   5  26       82.23       86.38     13.43 o
  -2   5  26      216.02      256.45     27.05 o
  -1   5  26      324.97      297.43     17.58 o
   0   5  26       80.96       75.65     24.13 o
   1   5  26       13.84        8.35     13.16 o
   2   5  26      210.64      269.22     21.43 o
   3   5  26      289.86      341.78     16.29 o
   4   5  26       95.27       78.41     14.18 o
   5   5  26       93.43      103.41     16.20 o
   6   5  26      126.57      117.41     18.76 o
   7   5  26       91.22      112.81     22.48 o
  -7   6  26        0.77      -16.29     18.00 o
  -6   6  26       20.99       40.01     15.06 o
  -5   6  26       13.74       21.92     13.08 o
  -4   6  26        1.22       20.69     13.58 o
  -3   6  26       48.59       48.60     30.21 o
  -2   6  26       29.81       29.49     12.50 o
  -1   6  26        6.52       25.09     11.53 o
   0   6  26      262.91      282.20     22.05 o
   1   6  26      154.77      148.99     18.35 o
   2   6  26      235.16      262.65     23.30 o
   3   6  26        4.71        3.10     12.78 o
   4   6  26      576.85      580.16     35.62 o
   5   6  26       52.31       51.08     16.76 o
   6   6  26      117.43      164.10     20.31 o
   7   6  26        0.93      -18.58     18.58 o
  -7   7  26        2.22        0.60     22.19 o
  -6   7  26        1.36        5.83     15.16 o
  -5   7  26        0.10       15.97     16.92 o
  -4   7  26       32.00       42.67     13.47 o
  -3   7  26        0.83       -6.31     12.89 o
  -2   7  26       17.09       27.30     13.52 o
  -1   7  26       99.50       66.60     13.48 o
   0   7  26        3.42       -1.12     15.89 o
   1   7  26       14.98        4.52     15.73 o
   2   7  26      201.22      187.72     22.20 o
   3   7  26      219.67      251.24     21.47 o
   4   7  26       13.48       33.74     18.09 o
   5   7  26       12.96       -9.03     19.12 o
   6   7  26       80.68       98.54     29.04 o
  -6   8  26        0.51       16.78     18.34 o
  -5   8  26       22.42       10.91     21.89 o
  -4   8  26        5.81        9.40     14.12 o
  -3   8  26        6.46       20.90     14.56 o
  -2   8  26      119.35      150.28     16.67 o
  -1   8  26      109.06       92.41     20.76 o
   0   8  26        7.50       18.09     45.27 o
   1   8  26       12.84       27.99     18.20 o
   2   8  26        8.82      -17.24     17.24 o
   3   8  26       60.41       51.75     26.30 o
   4   8  26        5.28        1.85     22.79 o
   5   8  26      102.62       71.06     21.76 o
  -4   9  26        1.59       19.72     17.15 o
  -3   9  26      141.66      172.90     18.86 o
  -2   9  26       27.48       23.19     14.92 o
  -1   9  26       15.20        5.47     14.72 o
   0   9  26      185.86      190.95     23.95 o
   1   9  26        2.79       -9.18     18.60 o
   2   9  26       25.94       27.39     26.97 o
   3   9  26       52.92       30.73     28.95 o
   4   9  26       43.31       40.73     20.20 o
  -2  10  26        2.50      -19.78     19.78 o
  -1  10  26        1.15       11.16     23.43 o
   0  10  26        0.49        2.08     15.07 o
   1  10  26       11.04       31.80     29.52 o
   2  10  26        4.81       18.44     28.77 o
  -9   1  27       12.70       16.40     19.67 o
  -8   1  27       58.11       33.63     18.22 o
  -7   1  27        0.05       19.18     16.90 o
  -6   1  27      341.24      370.08     23.58 o
  -5   1  27       98.47       92.63     12.45 o
  -4   1  27       55.09       49.51     10.38 o
  -3   1  27      174.26      158.39     12.37 o
  -2   1  27      839.17      805.39     18.92 o
  -1   1  27       28.90       37.77      7.01 o
   0   1  27     4925.48     4954.93     78.99 o
   1   1  27       12.64       11.47      6.68 o
   2   1  27     2547.31     2540.67     45.45 o
   3   1  27       39.99       40.65      9.96 o
   4   1  27     1901.45     1832.87     41.26 o
   5   1  27      995.63     1034.18     29.18 o
   6   1  27      192.63      211.57     16.99 o
   7   1  27      111.49      141.55     17.56 o
   8   1  27       48.11       15.60     19.68 o
   9   1  27        7.57       -7.25     25.53 o
  -9   2  27        0.75      -16.15     17.32 o
  -8   2  27        0.85       27.27     18.51 o
  -7   2  27       19.45       12.01     13.34 o
  -6   2  27      179.66      198.88     18.40 o
  -5   2  27      474.29      444.73     22.75 o
  -4   2  27       18.46       -2.39     11.07 o
  -3   2  27      155.58      175.84     14.16 o
  -2   2  27      352.58      329.76     14.35 o
  -1   2  27      306.76      312.38     13.78 o
   0   2  27       82.48       92.31     10.86 o
   1   2  27     1017.65     1080.44     26.40 o
   2   2  27      852.44      847.23     23.40 o
   3   2  27        7.39       21.43      9.47 o
   4   2  27      360.30      341.50     16.47 o
   5   2  27       74.67       69.87     15.99 o
   6   2  27       11.68       17.63     16.43 o
   7   2  27        8.88       29.59     18.28 o
   8   2  27        1.32        9.95     28.53 o
   9   2  27        3.62      -32.43     32.43 o
  -9   3  27        2.28      -32.44     32.44 o
  -8   3  27        2.88       16.50     21.11 o
  -7   3  27       28.66       50.26     28.10 o
  -6   3  27       78.53       98.03     26.57 o
  -5   3  27      423.19      417.99     20.06 o
  -4   3  27       96.23      100.86     11.36 o
  -3   3  27      259.89      268.89     17.50 o
  -2   3  27      642.07      686.08     20.61 o
  -1   3  27     1245.95     1269.74     29.38 o
   0   3  27      496.09      492.53     20.11 o
   1   3  27      454.15      453.66     19.57 o
   2   3  27      839.86      899.22     24.38 o
   3   3  27       79.85       67.72     11.18 o
   4   3  27     2829.92     2828.37     53.31 o
   5   3  27      511.93      471.79     18.74 o
   6   3  27      147.62      148.81     16.41 o
   7   3  27        0.93       14.63     19.09 o
   8   3  27        2.36       -5.45     19.64 o
  -8   4  27       26.07        8.26     30.66 o
  -7   4  27        8.82       14.42     29.28 o
  -6   4  27       14.66       13.95     16.79 o
  -5   4  27        3.46        7.52     11.07 o
  -4   4  27       25.72       37.81     16.38 o
  -3   4  27       29.03       30.17     11.41 o
  -2   4  27       25.38       22.21     18.66 o
  -1   4  27       68.88       65.08      9.83 o
   0   4  27      692.30      662.75     38.09 o
   1   4  27      540.59      596.74     27.38 o
   2   4  27       18.17       36.58     11.26 o
   3   4  27       16.36       20.25     10.64 o
   4   4  27       58.33       57.96     12.09 o
   5   4  27        1.10      -11.52     11.52 o
   6   4  27       25.63       10.34     14.99 o
   7   4  27        0.22       20.56     15.47 o
   8   4  27        1.70       19.56     22.82 o
  -8   5  27        3.78      -27.95     27.95 o
  -7   5  27        4.07        4.99     19.64 o
  -6   5  27       49.69       53.95     16.77 o
  -5   5  27       74.46       72.85     13.39 o
  -4   5  27       46.43       44.59     12.12 o
  -3   5  27      320.15      324.80     20.86 o
  -2   5  27      184.13      195.05     15.16 o
  -1   5  27       40.84       31.14     11.48 o
   0   5  27      319.32      331.77     23.26 o
   1   5  27       50.77       37.56     15.00 o
   2   5  27      271.66      275.29     14.16 o
   3   5  27      303.86      243.21     21.97 o
   4   5  27     1160.73     1226.07     35.86 o
   5   5  27      336.25      338.18     25.60 o
   6   5  27       98.01       92.02     18.37 o
   7   5  27        5.54       34.94     29.62 o
  -7   6  27        8.82       11.49     18.39 o
  -6   6  27        0.71       -9.33     17.62 o
  -5   6  27        0.24       23.99     13.69 o
  -4   6  27       29.22       26.09     14.52 o
  -3   6  27      305.00      321.87     19.31 o
  -2   6  27        0.23       -2.21     14.11 o
  -1   6  27       55.75       53.31     12.72 o
   0   6  27      251.56      245.20     21.82 o
   1   6  27      411.81      453.46     27.14 o
   2   6  27      341.31      320.49     33.94 o
   3   6  27      189.99      212.41     22.55 o
   4   6  27       71.14      110.37     19.45 o
   5   6  27       29.37       57.66     17.21 o
   6   6  27       55.49       63.66     18.80 o
   7   6  27       26.86       24.98     19.76 o
  -6   7  27        3.86       23.71     18.17 o
  -5   7  27        7.50       -7.44     13.84 o
  -4   7  27        0.96      -14.71     14.71 o
  -3   7  27       19.26        4.20     13.55 o
  -2   7  27        4.77       -0.60     28.34 o
  -1   7  27       30.75       43.59     13.53 o
   0   7  27      267.84      272.47     24.27 o
   1   7  27        3.72       14.57     16.86 o
   2   7  27      294.05      308.90     24.55 o
   3   7  27        8.08       25.64     25.07 o
   4   7  27       83.06       89.57     19.62 o
   5   7  27        6.97      -18.96     18.96 o
   6   7  27        8.20       -3.24     24.76 o
  -5   8  27        0.88        0.73     15.21 o
  -4   8  27        0.40       -2.60     19.96 o
  -3   8  27       12.28       -1.37     14.71 o
  -2   8  27       34.17       23.87     14.83 o
  -1   8  27       55.72       23.30     18.64 o
   0   8  27      208.05      188.35     29.26 o
   1   8  27      158.48      204.43     23.24 o
   2   8  27        2.25        2.34     27.72 o
   3   8  27        3.83       -2.77     24.93 o
   4   8  27       54.23       98.32     31.29 o
   5   8  27        2.41        2.69     20.54 o
  -4   9  27        7.11      -12.48     17.14 o
  -3   9  27        5.38       -9.44     15.85 o
  -2   9  27       16.03       -8.17     15.07 o
  -1   9  27       14.74        7.27     17.98 o
   0   9  27       65.35       63.22     38.91 o
   1   9  27       91.95      116.82     22.66 o
   2   9  27      165.00      163.55     32.37 o
   3   9  27       23.17       17.90     28.01 o
   4   9  27        7.28      -12.43     30.18 o
  -1  10  27        0.03        4.39     15.73 o
   0  10  27       10.88      -10.35     19.10 o
   1  10  27      110.40      128.51     33.06 o
  -9   0  28        0.01       -4.25     28.14 o
  -8   0  28        2.58       10.26     26.66 o
  -7   0  28       47.18       36.06     24.76 o
  -6   0  28      137.71      124.83     25.22 o
  -5   0  28       51.77       66.75     25.31 o
  -4   0  28      388.62      372.65     18.93 o
  -3   0  28     7826.62     7807.68    165.59 o
  -2   0  28     3728.64     3741.55     83.51 o
  -1   0  28      193.29      206.01     20.93 o
   0   0  28      959.04      940.43     60.95 o
   1   0  28      536.91      485.89     18.65 o
   2   0  28     1209.02     1257.10     55.37 o
   3   0  28      612.84      648.25     28.96 o
   4   0  28     1727.67     1657.64     54.29 o
   5   0  28      128.08      139.10     33.44 o
   6   0  28        8.68       17.44     20.00 o
   7   0  28       11.22      -16.14     21.16 o
   8   0  28       94.59       89.72     27.33 o
   9   0  28       32.21       57.50     37.06 o
  -9   1  28        3.22       12.01     20.74 o
  -8   1  28        1.96        7.63     18.12 o
  -7   1  28        0.42      -10.03     15.94 o
  -6   1  28       37.70       39.18     16.27 o
  -5   1  28      533.86      553.57     19.71 o
  -4   1  28      263.85      231.20     13.80 o
  -3   1  28        1.02        2.52     10.09 o
  -2   1  28      204.66      221.13     11.48 o
  -1   1  28      619.79      623.23     16.36 o
   0   1  28      132.05      159.30      9.42 o
   1   1  28        1.29       -0.53      6.90 o
   2   1  28      772.59      763.24     21.67 o
   3   1  28      300.97      305.61     14.93 o
   4   1  28       66.82       92.22     13.64 o
   5   1  28       11.13       27.72     14.09 o
   6   1  28      107.29      103.34     15.31 o
   7   1  28        0.87       16.31     15.87 o
   8   1  28        3.53        1.21     18.03 o
   9   1  28       40.69       10.37     25.33 o
  -9   2  28       11.81       -1.56     31.14 o
  -8   2  28       22.25       11.48     24.83 o
  -7   2  28        0.26       11.49     24.51 o
  -6   2  28        6.29       27.23     20.35 o
  -5   2  28        0.07      -10.77     10.77 o
  -4   2  28        3.19       11.03     11.20 o
  -3   2  28      335.18      314.76     11.97 o
  -2   2  28     1662.07     1630.87     35.72 o
  -1   2  28      282.75      237.50     12.70 o
   0   2  28     4197.62     4346.51     90.49 o
   1   2  28       88.85      107.65     10.17 o
   2   2  28     1209.39     1238.91     30.07 o
   3   2  28       16.42       24.38     10.13 o
   4   2  28      272.72      310.49     19.34 o
   5   2  28       52.44       78.96     16.13 o
   6   2  28       11.75        1.63     16.27 o
   7   2  28        2.64       36.94     19.50 o
   8   2  28       95.47       74.65     22.97 o
  -8   3  28       15.88        2.55     29.92 o
  -7   3  28        0.59      -16.97     28.31 o
  -6   3  28        9.15       10.11     16.47 o
  -5   3  28      218.32      269.72     22.35 o
  -4   3  28        0.53        2.70      9.87 o
  -3   3  28        3.61       -1.31     11.66 o
  -2   3  28        2.25        9.52      9.32 o
  -1   3  28      887.82      866.19     23.33 o
   0   3  28        9.35       17.91     13.09 o
   1   3  28      796.79      879.02     52.46 o
   2   3  28      300.11      318.27     14.83 o
   3   3  28        4.60       -2.79     10.08 o
   4   3  28       80.44      109.32     16.76 o
   5   3  28        0.68       13.90     11.74 o
   6   3  28      211.81      247.13     21.80 o
   7   3  28       36.31       27.05     19.57 o
   8   3  28        7.26       -3.64     19.72 o
  -8   4  28       49.91       32.93     34.35 o
  -7   4  28       33.10      -19.42     28.62 o
  -6   4  28       30.97       20.78     18.65 o
  -5   4  28       14.02        9.27     13.04 o
  -4   4  28       29.99       34.48     13.84 o
  -3   4  28       65.38       87.20     13.20 o
  -2   4  28     2207.22     2317.68     55.05 o
  -1   4  28       78.66       79.46     10.24 o
   0   4  28     1363.59     1363.38     36.78 o
   1   4  28      376.84      421.93     19.08 o
   2   4  28      136.20      122.01     13.67 o
   3   4  28       75.23       73.27     11.81 o
   4   4  28       18.32       30.80     12.06 o
   5   4  28      400.67      382.20     21.01 o
   6   4  28       77.65       76.98     32.38 o
   7   4  28       25.62       24.09     16.01 o
   8   4  28      177.99      194.33     26.30 o
  -8   5  28        5.15       36.51     34.42 o
  -7   5  28        2.55        3.04     20.46 o
  -6   5  28       24.03       28.13     15.78 o
  -5   5  28        0.02        4.03     12.10 o
  -4   5  28       65.31       66.99     17.56 o
  -3   5  28        0.10       20.13     13.58 o
  -2   5  28       28.04       54.36     22.93 o
  -1   5  28        0.08        2.25     18.20 o
   0   5  28      890.21      885.37     56.69 o
   1   5  28      262.52      286.64     17.17 o
   2   5  28       72.30       72.28     10.90 o
   3   5  28        0.70       15.06     10.58 o
   4   5  28       22.03       26.39     10.46 o
   5   5  28        1.37        2.21     10.27 o
   6   5  28       83.62       70.73     18.50 o
   7   5  28       77.35       77.39     29.15 o
  -7   6  28        4.31       10.74     20.98 o
  -6   6  28       12.84        5.88     14.59 o
  -5   6  28       38.33       47.79     14.27 o
  -4   6  28        0.97        0.42     13.94 o
  -3   6  28        0.35      -12.33     12.81 o
  -2   6  28      204.67      232.64     17.00 o
  -1   6  28       81.98      101.99     14.20 o
   0   6  28      299.41      312.85     33.51 o
   1   6  28       10.53        9.99     18.35 o
   2   6  28      290.67      318.85     25.13 o
   3   6  28       16.46        9.54     18.14 o
   4   6  28       87.72      102.65     19.56 o
   5   6  28       60.40       59.11     20.43 o
   6   6  28       14.55       26.74     18.02 o
   7   6  28        9.37        8.09     19.62 o
  -6   7  28       30.64       16.26     16.07 o
  -5   7  28        0.00        5.38     16.47 o
  -4   7  28       44.22       51.77     15.95 o
  -3   7  28       20.29       -0.09     13.92 o
  -2   7  28       29.70       18.10     13.92 o
  -1   7  28        0.16        2.41     13.24 o
   0   7  28      417.87      397.97     27.98 o
   1   7  28      189.03      215.68     33.45 o
   2   7  28       26.65        6.56     17.23 o
   3   7  28      251.53      228.16     32.26 o
   4   7  28       14.86        9.45     18.32 o
   5   7  28        5.03        5.02     20.01 o
   6   7  28        7.11       -5.71     21.85 o
  -5   8  28        0.01      -15.24     15.24 o
  -4   8  28       10.60       10.95     14.82 o
  -3   8  28       98.60      109.87     17.71 o
  -2   8  28        8.18       19.57     15.26 o
  -1   8  28        2.26       -2.51     16.71 o
   0   8  28        1.00       -8.08     17.82 o
   1   8  28       54.54       73.27     20.27 o
   2   8  28      182.08      173.20     23.03 o
   3   8  28       25.74       15.50     26.36 o
   4   8  28      176.43      230.38     35.83 o
   5   8  28        0.99        0.29     20.36 o
  -4   9  28       18.80        9.75     20.17 o
  -3   9  28       19.80       41.19     23.36 o
  -2   9  28       17.11       20.27     16.34 o
  -1   9  28       13.21        4.33     15.24 o
   0   9  28       13.52       32.97     21.17 o
   1   9  28        6.42       15.68     20.77 o
   2   9  28      153.96      138.11     30.79 o
   3   9  28        0.35      -16.67     27.51 o
   4   9  28       33.62      -22.27     28.46 o
  -1  10  28        0.59       38.60     31.03 o
   0  10  28       20.37       20.07     16.54 o
  -9   1  29        1.70       10.51     20.09 o
  -8   1  29        7.03       30.08     19.32 o
  -7   1  29       32.67       54.90     17.47 o
  -6   1  29        3.24       -4.33     20.03 o
  -5   1  29       37.89       45.23     10.92 o
  -4   1  29      184.42      174.46     13.24 o
  -3   1  29       32.52       57.46     11.01 o
  -2   1  29     4382.76     4399.44     96.77 o
  -1   1  29      552.02      553.58     33.84 o
   0   1  29       37.82       41.91      7.70 o
   1   1  29      406.66      396.45     21.04 o
   2   1  29       24.06        7.48     15.82 o
   3   1  29       55.07       56.73     10.76 o
   4   1  29      413.10      449.29     18.94 o
   5   1  29      148.72      168.38     15.62 o
   6   1  29      216.69      232.58     18.16 o
   7   1  29       54.08       61.61     21.14 o
   8   1  29      197.25      165.17     20.52 o
  -9   2  29        0.12      -15.98     17.39 o
  -8   2  29       15.05      -17.30     17.30 o
  -7   2  29       30.07       -3.36     18.21 o
  -6   2  29       11.67       24.72     15.66 o
  -5   2  29       48.67       38.74     11.88 o
  -4   2  29       29.68       55.50     11.85 o
  -3   2  29      115.84      130.62     12.64 o
  -2   2  29      302.47      266.03     13.78 o
  -1   2  29      289.65      322.77     14.72 o
   0   2  29     2385.45     2340.60     52.70 o
   1   2  29      298.36      273.42     16.55 o
   2   2  29      133.20      124.98     11.66 o
   3   2  29        4.89       20.03      9.93 o
   4   2  29      106.45      107.35     15.46 o
   5   2  29      111.58      120.51     17.12 o
   6   2  29       17.71       31.77     17.07 o
   7   2  29       51.95       53.78     19.74 o
   8   2  29       28.42       23.78     21.75 o
  -8   3  29        2.92       34.10     31.60 o
  -7   3  29        0.10       42.68     30.73 o
  -6   3  29       55.40       64.50     18.80 o
  -5   3  29      386.76      345.91     28.34 o
  -4   3  29       18.51       32.89     12.47 o
  -3   3  29      152.67      163.78     12.61 o
  -2   3  29      976.92      985.32     25.61 o
  -1   3  29     2044.59     1953.05     41.30 o
   0   3  29      239.16      227.64     13.33 o
   1   3  29      610.51      559.43     21.99 o
   2   3  29     1061.28     1073.61     32.39 o
   3   3  29        1.51       -2.92     10.83 o
   4   3  29      880.36      848.25     26.13 o
   5   3  29        9.87      -13.05     13.05 o
   6   3  29        4.34        7.22     21.75 o
   7   3  29       41.91       41.67     19.28 o
   8   3  29       75.69       54.91     21.99 o
  -8   4  29        0.78       21.48     33.77 o
  -7   4  29        0.70       10.75     28.37 o
  -6   4  29       12.33      -14.71     17.67 o
  -5   4  29       11.81       23.37     13.88 o
  -4   4  29       87.65       80.14     12.42 o
  -3   4  29        0.01       -0.35     11.76 o
  -2   4  29        8.75       24.41     16.39 o
  -1   4  29       24.24       19.05      9.67 o
   0   4  29       26.67       23.05     11.82 o
   1   4  29       17.57       27.46     11.67 o
   2   4  29      161.70      160.63     14.49 o
   3   4  29      126.19      114.61     14.76 o
   4   4  29       35.06       32.22     12.41 o
   5   4  29        3.71       16.78     15.22 o
   6   4  29        2.04       17.54     20.26 o
   7   4  29        4.22        7.00     21.89 o
   8   4  29       72.34       45.05     23.79 o
  -8   5  29        1.90      -12.68     33.85 o
  -7   5  29        0.07        9.72     28.62 o
  -6   5  29       40.82       30.18     20.21 o
  -5   5  29       48.65       74.48     13.82 o
  -4   5  29      143.97      134.60     14.35 o
  -3   5  29      349.59      376.39     30.38 o
  -2   5  29      296.77      282.39     17.89 o
  -1   5  29      326.35      321.00     25.25 o
   0   5  29      121.98      151.41     19.16 o
   1   5  29        9.90      -10.03     10.03 o
   2   5  29     1016.11     1035.76     32.63 o
   3   5  29       94.83       96.19     12.50 o
   4   5  29      301.59      280.05     16.43 o
   5   5  29        1.03       -1.08     12.09 o
   6   5  29        2.55        2.85     18.76 o
   7   5  29        9.50      -12.82     34.73 o
  -7   6  29        3.75        7.58     31.38 o
  -6   6  29       15.47       33.35     17.92 o
  -5   6  29       92.74       98.82     20.53 o
  -4   6  29        3.55        6.41     14.19 o
  -3   6  29       82.13       59.24     14.38 o
  -2   6  29        1.18        7.37     13.91 o
  -1   6  29        1.09        0.47     12.73 o
   0   6  29       31.53       22.05     16.89 o
   1   6  29       80.68       97.06     18.53 o
   2   6  29       67.47       51.64     26.86 o
   3   6  29       16.16       -0.27     18.36 o
   4   6  29      434.66      463.65     40.64 o
   5   6  29        1.30       25.57     20.02 o
   6   6  29       60.09       41.44     21.93 o
   7   6  29       32.96       37.59     20.31 o
  -6   7  29        1.25       11.49     15.95 o
  -5   7  29       16.25       23.56     15.02 o
  -4   7  29       87.58       72.54     16.65 o
  -3   7  29       72.14       59.84     15.31 o
  -2   7  29       67.27       84.71     29.96 o
  -1   7  29       33.90       25.75     14.58 o
   0   7  29       85.15       78.00     26.08 o
   1   7  29        8.57       17.85     18.07 o
   2   7  29        9.71       24.79     18.73 o
   3   7  29      106.53       68.27     27.36 o
   4   7  29       19.81       16.40     27.85 o
   5   7  29        3.97        0.29     20.43 o
   6   7  29       81.14       78.14     49.97 o
  -5   8  29        2.00       23.96     16.05 o
  -4   8  29       16.20       22.56     15.23 o
  -3   8  29        0.30       -3.08     15.71 o
  -2   8  29        1.56       -4.85     14.95 o
  -1   8  29        4.14       13.79     14.55 o
   0   8  29       32.60        8.83     19.14 o
   1   8  29       31.29       12.95     19.80 o
   2   8  29       21.40       33.33     19.90 o
   3   8  29      120.93      112.82     30.10 o
   4   8  29      120.96      127.59     33.08 o
   5   8  29       21.29       48.92     22.35 o
  -4   9  29       30.80       35.80     32.28 o
  -3   9  29        0.01       -5.97     16.37 o
  -2   9  29       12.13       15.84     16.52 o
  -1   9  29       31.93       30.69     15.96 o
   0   9  29       35.15       32.06     16.25 o
   1   9  29        0.47      -13.34     29.65 o
   2   9  29        3.36       10.58     27.52 o
   3   9  29       15.26       42.52     29.91 o
  -9   0  30        7.13       69.03     29.97 o
  -8   0  30       28.94       24.59     27.14 o
  -7   0  30       29.92        8.30     25.35 o
  -6   0  30      145.40      202.68     28.00 o
  -5   0  30      230.20      240.31     32.63 o
  -4   0  30      430.96      438.62     21.05 o
  -3   0  30       62.74       87.67     13.34 o
  -2   0  30      134.36      161.17     19.86 o
  -1   0  30     1094.09     1047.34     31.14 o
   0   0  30     1286.87     1296.86     41.29 o
   1   0  30     4332.54     4280.31    111.00 o
   2   0  30     1448.91     1522.92     80.77 o
   3   0  30     1295.96     1299.65     45.16 o
   4   0  30       42.38       21.12     15.44 o
   5   0  30       75.77       70.09     18.87 o
   6   0  30        5.67       -1.70     19.94 o
   7   0  30        0.09      -21.57     21.57 o
   8   0  30      327.45      338.63     33.65 o
  -9   1  30        0.15       13.15     20.76 o
  -8   1  30        6.02       15.10     20.95 o
  -7   1  30        6.44       10.20     16.95 o
  -6   1  30       61.60       44.45     21.66 o
  -5   1  30       65.25       63.99     17.00 o
  -4   1  30      244.09      197.25     13.99 o
  -3   1  30      370.79      374.87     26.02 o
  -2   1  30      318.63      300.39     24.98 o
  -1   1  30       79.44       80.22     10.96 o
   0   1  30      536.11      551.33     18.97 o
   1   1  30      486.44      495.71     17.14 o
   2   1  30      537.01      550.82     19.07 o
   3   1  30       48.32       31.24     10.61 o
   4   1  30     1410.27     1306.32     33.08 o
   5   1  30      256.87      233.64     16.60 o
   6   1  30        2.57      -14.12     14.12 o
   7   1  30       18.88       10.10     16.11 o
   8   1  30        9.62        2.87     17.97 o
  -8   2  30       23.07       47.42     34.84 o
  -7   2  30        5.23      -19.67     19.67 o
  -6   2  30      112.91      137.40     32.75 o
  -5   2  30       28.16       24.05     11.73 o
  -4   2  30     1129.31     1141.52     28.54 o
  -3   2  30        8.90        7.21     10.33 o
  -2   2  30      671.93      725.82     26.44 o
  -1   2  30        1.57       -2.57      9.10 o
   0   2  30      516.28      484.62     22.14 o
   1   2  30      363.16      364.71     18.60 o
   2   2  30      705.37      750.57     30.43 o
   3   2  30        2.84        8.87     13.34 o
   4   2  30       39.73       26.44     14.23 o
   5   2  30        2.53       33.57     17.37 o
   6   2  30      299.20      307.71     23.36 o
   7   2  30       21.68        7.64     20.08 o
   8   2  30      110.82       85.44     27.97 o
  -8   3  30        2.77       16.83     31.05 o
  -7   3  30       31.23       73.14     32.48 o
  -6   3  30        6.92        8.35     17.21 o
  -5   3  30      158.78      165.05     20.80 o
  -4   3  30       25.22       23.20     15.72 o
  -3   3  30       50.89       23.94     11.01 o
  -2   3  30        0.15       14.34      9.84 o
  -1   3  30       52.36       65.88     10.29 o
   0   3  30        4.22        0.41      9.62 o
   1   3  30       90.38      121.21     14.08 o
   2   3  30       98.88      137.10     16.46 o
   3   3  30     1289.35     1185.86     30.71 o
   4   3  30      409.96      406.53     18.93 o
   5   3  30        2.54      -13.50     13.50 o
   6   3  30       10.30       29.12     18.13 o
   7   3  30       40.17       46.42     20.50 o
   8   3  30       12.53       19.08     31.08 o
  -8   4  30        5.14       17.28     32.32 o
  -7   4  30        7.37       51.44     30.62 o
  -6   4  30       12.96      -18.52     18.57 o
  -5   4  30       78.66       54.82     43.02 o
  -4   4  30      383.85      393.68     18.50 o
  -3   4  30        1.53       -0.50     12.16 o
  -2   4  30      221.72      259.36     14.37 o
  -1   4  30       13.06       21.88      9.86 o
   0   4  30       69.09       60.58     12.75 o
   1   4  30      149.10      200.73     29.69 o
   2   4  30       32.27        4.63     12.40 o
   3   4  30       40.62       24.25     13.71 o
   4   4  30      387.02      406.80     31.93 o
   5   4  30        2.80       -0.47     14.77 o
   6   4  30      235.08      215.22     25.01 o
   7   4  30       21.24      -21.52     22.28 o
   8   4  30       84.46       53.96     28.95 o
  -7   5  30       50.93       28.87     21.27 o
  -6   5  30       38.17       49.66     21.00 o
  -5   5  30        2.23       12.84     13.75 o
  -4   5  30       17.99       21.55     13.70 o
  -3   5  30       23.66        2.59     12.88 o
  -2   5  30      327.08      366.29     19.65 o
  -1   5  30        2.87       -0.56     11.97 o
   0   5  30      133.31      147.96     27.60 o
   1   5  30       25.79       38.92     11.89 o
   2   5  30       57.15       61.07     12.28 o
   3   5  30       10.36        3.61     11.66 o
   4   5  30      344.49      295.10     26.75 o
   5   5  30      173.76      180.56     23.34 o
   6   5  30       10.92       11.89     22.75 o
   7   5  30        2.25      -13.74     39.07 o
  -7   6  30        0.58        3.24     22.08 o
  -6   6  30       33.85       41.15     21.91 o
  -5   6  30       11.75       34.81     14.54 o
  -4   6  30       52.67       47.77     15.48 o
  -3   6  30       20.65       19.64     13.70 o
  -2   6  30      241.64      265.38     18.95 o
  -1   6  30        2.77       -3.05     13.10 o
   0   6  30        2.99       11.24     16.74 o
   1   6  30        7.86       38.70     30.37 o
   2   6  30      170.79      148.14     21.76 o
   3   6  30        0.02        4.13     17.92 o
   4   6  30       85.19      108.04     29.95 o
   5   6  30       21.15       29.69     28.48 o
   6   6  30      104.29      123.68     33.76 o
   7   6  30        1.17      -10.32     32.13 o
  -6   7  30        0.38        1.56     16.12 o
  -5   7  30       25.87       22.60     15.67 o
  -4   7  30        2.87       16.70     15.91 o
  -3   7  30        5.00      -12.21     14.74 o
  -2   7  30      123.05      126.83     16.83 o
  -1   7  30       39.80       13.43     14.29 o
   0   7  30      162.16      193.87     42.86 o
   1   7  30        0.08      -17.54     17.54 o
   2   7  30        0.58      -11.65     28.97 o
   3   7  30       67.78       62.68     26.17 o
   4   7  30      111.16      119.90     31.64 o
   5   7  30       64.59       42.36     30.44 o
   6   7  30       29.15       13.72     22.18 o
  -5   8  30       33.11       33.05     19.94 o
  -4   8  30        1.22        1.36     14.99 o
  -3   8  30        7.42        9.56     16.04 o
  -2   8  30       17.28       35.47     15.76 o
  -1   8  30       48.80       25.30     15.15 o
   0   8  30       66.66       65.13     20.98 o
   1   8  30        7.48       21.24     43.01 o
   2   8  30       89.79       83.86     21.81 o
   3   8  30       34.93       64.25     29.73 o
   4   8  30       27.69       80.11     31.68 o
   5   8  30        0.14      -10.40     31.02 o
  -3   9  30      114.05       99.06     18.68 o
  -2   9  30        2.11        8.52     16.73 o
  -1   9  30        1.48       -1.76     15.54 o
   0   9  30        4.17       -8.92     15.85 o
   1   9  30        0.54      -17.24     20.50 o
   2   9  30        0.23       -3.40     27.45 o
   3   9  30       54.86        0.21     29.08 o
  -8   1  31        9.60       -4.44     19.13 o
  -7   1  31       27.03        6.08     16.73 o
  -6   1  31       36.09       40.75     22.29 o
  -5   1  31       68.53       45.25     16.18 o
  -4   1  31        2.93       19.73     14.35 o
  -3   1  31      106.03       91.25     13.34 o
  -2   1  31        4.02       13.39     10.76 o
  -1   1  31        5.18        9.93     16.61 o
   0   1  31      120.57      139.31     12.86 o
   1   1  31       32.09       54.35     10.66 o
   2   1  31     1966.85     1986.27     49.22 o
   3   1  31      416.83      436.75     18.17 o
   4   1  31      920.39      948.58     27.70 o
   5   1  31       82.82       81.33     14.13 o
   6   1  31      230.32      250.22     19.10 o
   7   1  31        6.34      -16.34     16.34 o
   8   1  31      130.23      176.67     21.83 o
  -8   2  31        0.42      -17.36     17.36 o
  -7   2  31       76.51       66.16     22.45 o
  -6   2  31       10.69       39.70     15.99 o
  -5   2  31       66.14       90.62     13.39 o
  -4   2  31       64.50       78.06     14.71 o
  -3   2  31        4.61       12.52     11.04 o
  -2   2  31      124.62      121.48     16.28 o
  -1   2  31       53.50       38.75     10.22 o
   0   2  31       51.29       66.67     16.82 o
   1   2  31       33.64       36.48     12.18 o
   2   2  31      350.23      354.59     18.55 o
   3   2  31      915.72      942.75     32.47 o
   4   2  31        2.18        8.37     14.05 o
   5   2  31      523.66      567.93     33.26 o
   6   2  31       50.27       44.30     27.67 o
   7   2  31        1.16        2.55     19.33 o
   8   2  31        0.14        2.69     21.68 o
  -8   3  31       88.65       61.05     30.80 o
  -7   3  31       25.10       44.22     30.60 o
  -6   3  31       11.69        5.81     18.76 o
  -5   3  31       52.89       42.15     17.09 o
  -4   3  31       18.12       20.99     16.31 o
  -3   3  31       55.53       31.50     12.25 o
  -2   3  31      127.02      126.35     12.17 o
  -1   3  31       56.15       60.98     10.72 o
   0   3  31      351.66      347.81     15.77 o
   1   3  31     1477.91     1530.04     40.98 o
   2   3  31     1162.78     1164.16     34.48 o
   3   3  31       15.87        5.77     11.20 o
   4   3  31       27.02       21.44     12.64 o
   5   3  31       18.91       -1.57     13.60 o
   6   3  31      190.29      189.05     21.32 o
   7   3  31       62.08       73.18     21.60 o
   8   3  31      231.39      195.06     30.10 o
  -8   4  31        0.20       -8.20     32.15 o
  -7   4  31       23.58       83.34     32.57 o
  -6   4  31       24.25       10.38     19.30 o
  -5   4  31        9.37       30.73     17.62 o
  -4   4  31        1.85        4.04     11.11 o
  -3   4  31        1.82      -12.05     12.05 o
  -2   4  31       24.01       12.24     10.78 o
  -1   4  31        4.90       31.25     15.38 o
   0   4  31        4.24       -8.98     10.02 o
   1   4  31      540.85      463.53     21.31 o
   2   4  31       15.21       -4.78     12.55 o
   3   4  31        2.52       -3.34     17.21 o
   4   4  31       84.63       69.94     15.36 o
   5   4  31       12.50       -0.57     20.23 o
   6   4  31        9.60       48.56     21.48 o
   7   4  31        4.32       26.10     22.85 o
  -7   5  31       18.06       31.26     30.32 o
  -6   5  31        3.48        6.78     20.06 o
  -5   5  31       30.15        4.39     19.00 o
  -4   5  31        2.59       -2.91     18.17 o
  -3   5  31      133.20      126.07     16.05 o
  -2   5  31       18.62       23.40     12.92 o
  -1   5  31        5.41        7.31     12.27 o
   0   5  31       21.80       -1.96     15.30 o
   1   5  31      273.75      330.27     21.95 o
   2   5  31      306.96      298.56     17.18 o
   3   5  31       24.21       22.94     17.04 o
   4   5  31       20.92       -8.50     21.94 o
   5   5  31       10.78       -5.29     14.20 o
   6   5  31      223.59      223.32     44.10 o
   7   5  31       14.03       24.42     38.19 o
  -7   6  31        0.58       -4.24     22.55 o
  -6   6  31        4.69       -0.59     20.21 o
  -5   6  31       29.41       38.89     14.96 o
  -4   6  31       89.80       67.01     16.71 o
  -3   6  31      431.33      376.70     22.00 o
  -2   6  31        6.56        9.51     15.85 o
  -1   6  31       29.51       57.67     14.15 o
   0   6  31       40.29       15.21     36.52 o
   1   6  31      233.92      193.43     36.28 o
   2   6  31       87.56      106.12     31.23 o
   3   6  31      246.84      206.56     23.82 o
   4   6  31       85.51       88.88     29.92 o
   5   6  31       21.83       24.12     29.58 o
   6   6  31        8.98      -29.52     29.52 o
  -6   7  31        8.38       14.60     26.98 o
  -5   7  31        8.19       21.05     15.96 o
  -4   7  31      114.52       84.87     22.79 o
  -3   7  31       53.46       53.64     16.40 o
  -2   7  31        1.23       17.70     14.82 o
  -1   7  31       15.21        3.24     14.37 o
   0   7  31        2.14      -13.87     18.35 o
   1   7  31        0.65        0.22     18.69 o
   2   7  31       65.18       71.14     23.37 o
   3   7  31        0.01       37.93     27.85 o
   4   7  31       67.79      122.02     31.02 o
   5   7  31       13.18       17.70     30.00 o
   6   7  31       51.92       82.91     33.00 o
  -5   8  31        2.51       36.64     22.84 o
  -4   8  31        0.34       -7.12     15.49 o
  -3   8  31       10.93        1.90     16.31 o
  -2   8  31      150.19      151.01     18.69 o
  -1   8  31       11.30       12.78     15.17 o
   0   8  31        0.53       16.22     15.54 o
   1   8  31        9.45       13.11     20.41 o
   2   8  31        4.42        2.57     26.86 o
   3   8  31        0.01      -11.79     28.45 o
   4   8  31        0.66       -0.77     27.61 o
  -3   9  31        8.20       -7.13     17.77 o
  -2   9  31       10.20       14.39     17.58 o
  -1   9  31       19.40        8.10     16.23 o
   0   9  31        1.69       17.62     16.80 o
   1   9  31       57.42       33.58     22.19 o
   2   9  31        4.48      -27.49     27.49 o
   3   9  31       26.66       81.83     31.54 o
  -8   0  32       89.51      109.44     30.23 o
  -7   0  32        7.11      -24.98     24.98 o
  -6   0  32      105.25      123.93     25.71 o
  -5   0  32        4.57      -26.87     26.87 o
  -4   0  32      306.64      271.50     27.15 o
  -3   0  32       74.30       51.59     13.76 o
  -2   0  32      119.53      141.52     14.58 o
  -1   0  32     1165.40     1216.85     40.01 o
   0   0  32      450.44      479.54     24.45 o
   1   0  32      675.35      720.95     29.79 o
   2   0  32      335.75      370.66     18.48 o
   3   0  32      495.66      504.00     27.91 o
   4   0  32       94.10       82.28     18.53 o
   5   0  32      239.25      248.51     25.26 o
   6   0  32     1278.81     1320.00     52.20 o
   7   0  32       22.88       12.88     38.27 o
   8   0  32      144.06      115.24     29.76 o
  -8   1  32        0.61        1.95     18.78 o
  -7   1  32        0.06        6.72     17.39 o
  -6   1  32        1.26       29.69     21.66 o
  -5   1  32       73.57       60.57     14.22 o
  -4   1  32      225.29      202.82     15.37 o
  -3   1  32       35.81       33.22     11.65 o
  -2   1  32        0.05        9.96     12.20 o
  -1   1  32       11.09       -1.34     12.11 o
   0   1  32       43.25       59.23     18.73 o
   1   1  32      992.07     1006.61     29.70 o
   2   1  32       20.60       51.27     21.75 o
   3   1  32      482.41      491.87     19.24 o
   4   1  32        2.27        9.24     12.04 o
   5   1  32       39.19       55.96     13.80 o
   6   1  32       14.13       -7.18     16.06 o
   7   1  32        7.76      -12.37     17.28 o
   8   1  32      113.23      152.87     20.95 o
  -8   2  32        5.70       13.91     17.87 o
  -7   2  32       21.59       41.58     21.41 o
  -6   2  32        1.17      -15.25     15.25 o
  -5   2  32       38.51       64.58     16.13 o
  -4   2  32        6.54       -4.23     10.39 o
  -3   2  32        1.89       -0.86     11.12 o
  -2   2  32      123.79      113.60     15.31 o
  -1   2  32      140.17      170.94     20.71 o
   0   2  32      724.40      703.73     21.85 o
   1   2  32      342.38      376.95     40.01 o
   2   2  32     3067.21     3175.86     94.38 o
   3   2  32       49.72       35.17     14.32 o
   4   2  32      200.04      250.09     19.48 o
   5   2  32       59.04       48.18     16.51 o
   6   2  32      261.75      305.02     24.13 o
   7   2  32        0.12       -7.09     19.62 o
   8   2  32        2.20      -24.41     24.41 o
  -8   3  32       48.00       29.03     32.09 o
  -7   3  32        0.94      -28.82     28.82 o
  -6   3  32        6.53      -16.23     17.87 o
  -5   3  32       87.60      106.81     20.25 o
  -4   3  32       66.86       37.65     17.39 o
  -3   3  32        5.16        5.26     13.09 o
  -2   3  32       34.95       26.24     10.67 o
  -1   3  32      145.12      138.84     12.42 o
   0   3  32       24.27       31.36     12.64 o
   1   3  32      133.72      112.38     18.58 o
   2   3  32     1083.33     1095.92     33.35 o
   3   3  32      252.89      245.07     18.20 o
   4   3  32        0.35       -4.62     14.67 o
   5   3  32       15.66       16.72     16.57 o
   6   3  32       38.77       67.18     19.43 o
   7   3  32        1.61       35.90     20.20 o
   8   3  32       41.19      108.74     35.65 o
  -8   4  32        5.62        0.64     33.13 o
  -7   4  32      124.28       92.64     34.09 o
  -6   4  32       47.11       71.40     21.15 o
  -5   4  32        3.19        9.20     34.80 o
  -4   4  32      154.88      141.16     20.61 o
  -3   4  32      229.50      229.05     26.39 o
  -2   4  32      195.53      205.66     18.90 o
  -1   4  32       60.21       68.31     11.51 o
   0   4  32       28.20        8.30     10.65 o
   1   4  32        1.97        0.57     14.78 o
   2   4  32      417.09      407.53     40.59 o
   3   4  32       12.37        9.91     17.97 o
   4   4  32      368.37      393.90     22.15 o
   5   4  32      170.13      195.59     52.04 o
   6   4  32       21.58        8.15     21.52 o
   7   4  32        5.08      -22.20     22.20 o
  -7   5  32        0.61       -6.68     30.60 o
  -6   5  32        5.97       24.24     20.34 o
  -5   5  32       28.77       51.26     20.67 o
  -4   5  32        0.21        3.07     12.83 o
  -3   5  32        1.88      -13.23     13.23 o
  -2   5  32      198.25      162.47     16.45 o
  -1   5  32       27.02       62.42     13.77 o
   0   5  32      150.87      153.17     12.90 o
   1   5  32       38.43       47.17     12.95 o
   2   5  32       79.23       76.49     14.00 o
   3   5  32       22.74       21.14     13.00 o
   4   5  32      155.72      135.53     19.29 o
   5   5  32       21.39       -3.20     15.07 o
   7   5  32      107.36       93.30     43.82 o
  -6   6  32        0.14      -10.63     21.27 o
  -5   6  32        5.04        0.07     14.65 o
  -4   6  32        1.97      -14.92     14.92 o
  -3   6  32        0.15      -13.49     14.15 o
  -2   6  32      119.89      111.13     16.26 o
  -1   6  32        7.80       12.81     13.66 o
   0   6  32       58.15       70.21     20.16 o
   1   6  32       47.96       59.54     40.93 o
   2   6  32      361.26      318.33     26.43 o
   3   6  32       10.70        5.27     19.16 o
   4   6  32      154.65      155.74     32.37 o
   5   6  32       20.23       23.28     30.01 o
   6   6  32       88.71       89.06     33.10 o
  -6   7  32        2.52        6.35     22.16 o
  -5   7  32        0.55        8.65     15.84 o
  -4   7  32        2.43      -15.68     15.68 o
  -3   7  32       43.17       50.25     16.50 o
  -2   7  32       28.21       47.88     15.97 o
  -1   7  32       22.13       22.34     15.44 o
   0   7  32       50.42       50.19     15.73 o
   1   7  32        0.57      -10.27     19.15 o
   2   7  32       61.57       70.76     26.07 o
   3   7  32       28.00       44.97     27.56 o
   4   7  32       58.70       32.82     29.21 o
   5   7  32        1.73       51.77     31.81 o
  -4   8  32       18.85       18.63     16.17 o
  -3   8  32       12.64       12.70     16.97 o
  -2   8  32      128.83      111.11     18.58 o
  -1   8  32      103.31      136.01     18.04 o
   0   8  32      104.74       85.49     17.46 o
   1   8  32      129.38      118.06     24.08 o
   2   8  32        0.73      -12.29     20.48 o
   3   8  32        5.16       33.70     29.48 o
   4   8  32       40.78       18.37     30.61 o
  -3   9  32        2.95       -9.11     23.96 o
  -2   9  32        6.83       23.79     17.75 o
  -1   9  32       81.10      110.56     19.58 o
   0   9  32       10.49      -13.44     16.82 o
   1   9  32       27.81       -9.74     22.43 o
   2   9  32       96.91      105.24     32.71 o
  -8   1  33        2.46       -8.82     18.70 o
  -7   1  33       11.06       -6.25     39.37 o
  -6   1  33       19.46       43.15     22.74 o
  -5   1  33      299.84      333.74     17.79 o
  -4   1  33      152.46      154.15     14.73 o
  -3   1  33        5.37       15.04     11.41 o
  -2   1  33       12.15        5.33     10.96 o
  -1   1  33      158.26      208.23     16.61 o
   0   1  33      590.03      547.53     29.64 o
   1   1  33      164.00      160.39     27.72 o
   2   1  33      832.90      844.56     34.86 o
   3   1  33      118.90       84.82     12.43 o
   4   1  33       10.12       -3.69     12.25 o
   5   1  33       29.99       40.80     13.68 o
   6   1  33        6.86       29.81     15.55 o
   7   1  33      101.31      136.99     19.30 o
   8   1  33       26.47       21.56     25.59 o
  -8   2  33       20.72       20.84     21.05 o
  -7   2  33       76.26       72.82     22.22 o
  -6   2  33       14.58        4.34     20.99 o
  -5   2  33       18.96       19.16     12.62 o
  -4   2  33      152.19      165.38     12.91 o
  -3   2  33       64.40       46.43     12.09 o
  -2   2  33        0.15       15.96     13.00 o
  -1   2  33       56.26       36.89     15.34 o
   0   2  33      108.76      121.66     19.59 o
   1   2  33      420.57      457.56     28.33 o
   2   2  33       35.28       46.18     18.01 o
   3   2  33       32.40       54.20     14.72 o
   4   2  33       40.70       54.83     14.29 o
   5   2  33      284.68      246.83     29.00 o
   6   2  33       29.15       19.71     18.32 o
   7   2  33       53.30       13.90     19.50 o
   8   2  33       64.53       72.49     41.66 o
  -8   3  33       20.72       22.63     31.53 o
  -7   3  33       11.18        0.37     32.92 o
  -6   3  33      129.29      191.49     24.05 o
  -5   3  33        1.43      -13.82     25.11 o
  -4   3  33      200.90      217.07     22.42 o
  -3   3  33        2.55      -13.08     13.08 o
  -2   3  33      285.09      292.85     26.52 o
  -1   3  33      742.78      839.63     32.41 o
   0   3  33      641.19      658.07     21.63 o
   1   3  33       36.72       56.50     13.62 o
   2   3  33      749.74      746.15     27.26 o
   3   3  33      632.66      567.83     24.94 o
   4   3  33      313.77      372.89     22.99 o
   5   3  33        1.49      -16.88     24.29 o
   6   3  33      502.79      472.28     48.79 o
   7   3  33        2.08        2.65     20.28 o
   8   3  33       37.66       18.13     34.18 o
  -7   4  33        2.09       32.78     32.59 o
  -6   4  33       14.95       26.54     27.37 o
  -5   4  33       46.47       45.90     19.14 o
  -4   4  33       18.51       11.11     17.56 o
  -3   4  33      103.88       80.26     14.60 o
  -2   4  33        8.53      -11.00     11.00 o
  -1   4  33       69.05       58.15     11.96 o
   0   4  33        2.12       -0.85     10.82 o
   1   4  33       73.57       61.05     14.19 o
   2   4  33        0.53        5.44     12.98 o
   3   4  33      124.15      154.58     17.05 o
   4   4  33        0.42        4.87     18.15 o
   5   4  33        6.71       -6.55     25.24 o
   6   4  33       69.94       61.71     22.34 o
   7   4  33        0.41      -21.05     21.05 o
  -7   5  33        0.44      -30.65     30.65 o
  -6   5  33        0.08       -4.10     20.68 o
  -5   5  33       15.24       27.10     23.78 o
  -4   5  33      101.91       93.08     17.13 o
  -3   5  33        1.15      -12.51     13.77 o
  -2   5  33       52.91       47.28     17.01 o
  -1   5  33      398.61      449.46     22.54 o
   0   5  33      272.81      287.33     15.54 o
   1   5  33        0.45      -11.78     11.78 o
   2   5  33       63.74       61.92     13.62 o
   3   5  33      281.31      253.83     24.11 o
   4   5  33        3.53       -5.93     14.87 o
   5   5  33       21.54       15.32     15.58 o
  -6   6  33       37.62       43.01     23.14 o
  -5   6  33       28.58       21.92     17.46 o
  -4   6  33        8.99        3.91     15.85 o
  -3   6  33        8.11       -1.39     14.50 o
  -2   6  33       24.85       30.24     14.99 o
  -1   6  33        0.55       10.01     13.83 o
   0   6  33        1.18        8.48     13.94 o
   1   6  33      457.21      364.30     28.03 o
   2   6  33       12.76       34.75     31.51 o
   3   6  33        0.64      -18.83     18.83 o
   4   6  33        5.29       -6.16     26.37 o
   5   6  33        0.76      -28.62     28.62 o
   6   6  33       19.02       24.07     31.98 o
  -5   7  33       17.30       29.68     16.06 o
  -4   7  33       17.82       30.29     17.39 o
  -3   7  33       63.16       45.05     16.54 o
  -2   7  33        0.46        9.16     15.63 o
  -1   7  33        6.21       12.57     26.38 o
   0   7  33      155.92      134.14     17.54 o
   1   7  33        7.52        6.13     20.49 o
   2   7  33      158.38      158.22     23.48 o
   3   7  33       50.68       42.50     29.41 o
   4   7  33       14.56       16.32     28.80 o
   5   7  33        0.25       65.32     32.81 o
  -4   8  33       29.43       28.07     19.03 o
  -3   8  33        7.94       -8.07     17.03 o
  -2   8  33        8.61      -16.18     16.18 o
  -1   8  33        0.04       -0.84     15.72 o
   0   8  33       67.26       63.77     20.99 o
   1   8  33       46.92       51.31     22.34 o
   2   8  33       25.81       26.75     36.21 o
   3   8  33       76.23       79.11     32.23 o
   4   8  33       48.78       40.28     32.28 o
  -2   9  33        5.27       16.65     17.89 o
  -1   9  33        8.54       17.76     17.25 o
   0   9  33       25.31        2.12     23.73 o
   1   9  33        2.62       -0.33     22.04 o
   2   9  33        7.49       33.08     30.92 o
  -8   0  34       35.56       54.12     27.49 o
  -7   0  34       10.30       -8.00     24.71 o
  -6   0  34       11.52       -5.29     28.68 o
  -5   0  34        3.48       10.14     27.32 o
  -4   0  34      721.53      751.29     35.94 o
  -3   0  34       18.14      -17.22     17.22 o
  -2   0  34      310.87      364.02     21.72 o
  -1   0  34      499.95      574.16     26.41 o
   0   0  34     1477.45     1553.70     48.65 o
   1   0  34      309.90      318.11     21.63 o
   2   0  34      992.00      990.51     38.20 o
   3   0  34       10.83        5.73     25.03 o
   4   0  34      279.83      292.01     25.16 o
   5   0  34      386.21      370.90     28.23 o
   6   0  34      306.62      324.15     47.72 o
   7   0  34       28.17       11.92     24.32 o
   8   0  34        2.33       -7.10     26.44 o
  -8   1  34        1.83       -2.50     19.49 o
  -7   1  34       20.28       -1.11     17.69 o
  -6   1  34      100.84       72.27     23.88 o
  -5   1  34        0.38        3.53     13.38 o
  -4   1  34        0.02      -11.78     11.78 o
  -3   1  34      226.82      215.96     15.76 o
  -2   1  34        7.05       12.88     11.61 o
  -1   1  34        0.07       -1.18     12.60 o
   0   1  34        0.93       11.35     12.01 o
   1   1  34       30.11       35.29     15.86 o
   2   1  34       77.99       69.92     23.32 o
   3   1  34        3.57       13.69     13.16 o
   4   1  34       31.17       47.13     15.46 o
   5   1  34        5.99      -13.11     13.11 o
   6   1  34      215.28      228.34     19.38 o
   7   1  34       19.83       12.56     17.34 o
   8   1  34       27.31       36.07     22.57 o
  -8   2  34       29.04       18.23     18.28 o
  -7   2  34       39.72       10.39     21.36 o
  -6   2  34        2.35      -18.42     19.77 o
  -5   2  34       49.82      105.03     56.23 o
  -4   2  34       25.09       15.19     11.02 o
  -3   2  34        1.89      -11.75     11.75 o
  -2   2  34       34.17       41.86     13.90 o
  -1   2  34       75.87       92.31     14.39 o
   0   2  34     1198.83     1234.24     36.32 o
   1   2  34       85.68       78.13     14.41 o
   2   2  34      378.59      381.47     26.84 o
   3   2  34      181.61      204.24     23.57 o
   4   2  34       56.17       56.59     14.56 o
   5   2  34       88.52       95.34     16.63 o
   6   2  34      263.63      270.53     24.41 o
   7   2  34      164.12      162.33     24.22 o
   8   2  34       29.21       18.76     35.48 o
  -8   3  34        7.93       33.35     31.93 o
  -7   3  34       11.74      -23.61     32.63 o
  -6   3  34       50.58       38.80     20.78 o
  -5   3  34       23.99       12.90     29.13 o
  -4   3  34       68.22       86.60     19.65 o
  -3   3  34       19.02       19.44     13.65 o
  -2   3  34      408.70      443.71     22.18 o
  -1   3  34        2.63      -10.42     10.42 o
   0   3  34       28.78       18.89     11.09 o
   1   3  34      546.74      469.75     24.57 o
   2   3  34       31.50       20.39     13.79 o
   3   3  34      108.87       96.56     22.06 o
   4   3  34       11.28        7.86     20.48 o
   5   3  34        4.40        4.17     25.59 o
   6   3  34      150.08      156.02     29.17 o
   7   3  34       19.05        4.89     20.06 o
  -7   4  34       50.26       71.57     34.25 o
  -6   4  34        0.17      -18.36     18.36 o
  -5   4  34      245.19      188.92     26.49 o
  -4   4  34        0.44       -7.56     17.01 o
  -3   4  34        8.91       10.65     13.79 o
  -2   4  34       67.22       43.30     12.03 o
  -1   4  34       28.05       27.12     11.35 o
   0   4  34      989.25      945.98     26.80 o
   1   4  34        6.08       16.16     13.63 o
   2   4  34       81.01       63.87     24.54 o
   3   4  34       61.85       73.35     16.03 o
   4   4  34       43.03       34.07     19.05 o
   5   4  34      126.59      190.28     30.80 o
   6   4  34        7.83       22.61     28.33 o
   7   4  34        1.19      -22.67     22.67 o
  -7   5  34       17.96        8.15     34.70 o
  -6   5  34        8.42       18.42     21.63 o
  -5   5  34       92.48       96.91     22.52 o
  -4   5  34       11.24       -7.77     15.33 o
  -3   5  34       13.37       -5.20     15.85 o
  -2   5  34       32.16       14.92     23.03 o
  -1   5  34      128.85      132.19     16.20 o
   0   5  34      155.92      148.25     17.61 o
   1   5  34       96.65      103.00     14.98 o
   2   5  34      142.96      147.48     15.46 o
   3   5  34        2.77       -5.48     14.09 o
   4   5  34        5.32       -8.35     13.98 o
   5   5  34       85.64       57.07     39.43 o
  -6   6  34        0.33        5.11     31.92 o
  -5   6  34        1.13      -11.36     20.76 o
  -4   6  34       27.13       37.16     17.17 o
  -3   6  34       27.14       20.29     15.42 o
  -2   6  34      143.80      150.00     17.71 o
  -1   6  34       56.85       54.41     15.73 o
   0   6  34      186.12      196.73     30.61 o
   1   6  34       12.85       17.44     18.97 o
   2   6  34       24.06       17.81     28.54 o
   3   6  34       10.60       16.14     20.48 o
   4   6  34       22.74       45.35     28.08 o
   5   6  34       27.52       55.56     31.78 o
  -5   7  34        1.27      -10.77     18.12 o
  -4   7  34        2.41       42.18     29.59 o
  -3   7  34        0.06        3.79     15.97 o
  -2   7  34        1.49       -3.46     15.11 o
  -1   7  34      109.47       89.63     17.11 o
   0   7  34        0.58      -12.16     15.22 o
   1   7  34       15.90        9.08     20.73 o
   2   7  34      188.51      218.45     33.82 o
   3   7  34        2.81        2.80     28.70 o
   4   7  34        2.32        2.07     28.25 o
   5   7  34       43.16       36.90     31.60 o
  -4   8  34       42.91       84.51     18.29 o
  -3   8  34       49.29       43.98     18.50 o
  -2   8  34        0.64       -1.46     16.80 o
  -1   8  34       28.82       35.61     16.98 o
   0   8  34        4.67       12.99     16.32 o
   1   8  34       37.35       29.92     33.69 o
   2   8  34        1.92       24.70     22.66 o
   3   8  34       84.97       71.56     31.93 o
   4   8  34       93.36       79.07     34.51 o
  -2   9  34       16.63       11.02     47.45 o
  -1   9  34       24.60       27.49     18.20 o
   0   9  34        5.19       -3.78     17.35 o
   1   9  34       50.74       39.73     23.74 o
  -8   1  35        9.93        9.99     19.99 o
  -7   1  35      128.59      133.92     20.82 o
  -6   1  35       22.51       28.98     23.43 o
  -5   1  35       38.34       23.14     14.03 o
  -4   1  35      337.41      275.02     17.22 o
  -3   1  35        1.20       -5.67     24.20 o
  -2   1  35      239.29      223.05     17.59 o
  -1   1  35       77.74       87.72     14.63 o
   0   1  35      509.88      493.75     22.40 o
   1   1  35        2.48        0.01     12.71 o
   2   1  35      245.69      266.38     31.10 o
   3   1  35      137.32      175.31     17.12 o
   4   1  35       93.99       71.04     16.38 o
   5   1  35      162.04      190.18     24.92 o
   6   1  35      439.36      460.03     23.59 o
   7   1  35        1.31       20.96     22.09 o
   8   1  35       95.51       49.22     27.01 o
  -8   2  35       50.77       17.28     18.26 o
  -7   2  35        2.22       -2.82     21.25 o
  -6   2  35       19.82       28.83     17.16 o
  -5   2  35       56.48       58.23     15.35 o
  -4   2  35       72.45       71.45     12.01 o
  -3   2  35       33.20       40.10     14.76 o
  -2   2  35      235.19      257.25     18.48 o
  -1   2  35      409.75      422.39     24.76 o
   0   2  35       19.52       33.10     13.59 o
   1   2  35        5.72       15.19     16.16 o
   2   2  35        0.60       12.14     18.66 o
   3   2  35       77.92       73.30     20.70 o
   4   2  35       25.25       27.22     15.86 o
   5   2  35        5.34      -11.49     14.65 o
   6   2  35       18.97       18.91     19.36 o
   7   2  35        4.56       23.39     21.51 o
   8   2  35        1.09      -33.83     33.83 o
  -8   3  35        0.26      -13.14     31.28 o
  -7   3  35        1.16       -8.73     32.09 o
  -6   3  35      256.32      229.39     25.62 o
  -5   3  35       21.58       22.97     18.21 o
  -4   3  35      336.31      361.24     32.46 o
  -3   3  35      101.18      106.79     16.00 o
  -2   3  35        9.31        2.23     13.64 o
  -1   3  35      194.93      228.19     18.06 o
   0   3  35      110.26       99.34     12.68 o
   1   3  35      243.96      218.14     17.70 o
   2   3  35       31.23        2.53     31.49 o
   3   3  35      175.17      224.20     24.04 o
   4   3  35      277.37      245.35     25.93 o
   5   3  35      240.67      280.23     27.91 o
   6   3  35      101.04      127.98     24.86 o
   7   3  35       48.64       60.45     21.91 o
  -7   4  35        0.35      -28.10     33.53 o
  -6   4  35        0.75      -19.52     20.03 o
  -5   4  35        8.39       15.65     19.93 o
  -4   4  35       58.63       59.59     20.10 o
  -3   4  35       19.19       52.09     18.98 o
  -2   4  35        5.97       -3.51     11.81 o
  -1   4  35       13.71       15.54     11.58 o
   0   4  35        5.78        3.81     11.40 o
   1   4  35       38.30       23.62     14.25 o
   2   4  35      102.64       91.44     21.92 o
   3   4  35        7.40        7.59     15.20 o
   4   4  35        3.69       23.19     20.85 o
   5   4  35       11.25      -16.32     26.70 o
   6   4  35        6.45      -11.85     27.93 o
   7   4  35        0.36       24.32     28.90 o
  -7   5  35        0.06       38.49     36.31 o
  -6   5  35       70.31      109.89     31.15 o
  -5   5  35        1.47        2.58     20.64 o
  -4   5  35      199.03      191.83     23.76 o
  -3   5  35       53.04       59.71     15.83 o
  -2   5  35       25.61       29.72     14.57 o
  -1   5  35       14.94       32.99     14.60 o
   0   5  35       93.51      109.89     13.32 o
   1   5  35      129.96      123.27     15.43 o
   2   5  35       44.38       43.30     24.14 o
   3   5  35       74.44       77.60     17.94 o
   4   5  35      131.01       92.41     16.18 o
   5   5  35       61.99       45.65     21.15 o
  -6   6  35       10.70       -6.03     31.83 o
  -5   6  35       12.38        4.97     23.59 o
  -4   6  35      153.00      179.13     17.66 o
  -3   6  35      140.13      131.93     17.89 o
  -2   6  35        3.03        9.43     15.64 o
  -1   6  35        7.13      -14.89     14.89 o
   0   6  35        7.80        5.68     15.04 o
   1   6  35        0.65        9.23     20.91 o
   2   6  35        9.55       -6.38     22.63 o
   3   6  35      250.27      259.24     29.15 o
   4   6  35       33.96       62.63     30.17 o
   5   6  35       11.40       36.73     31.34 o
  -5   7  35        2.41       26.23     19.13 o
  -4   7  35        5.36        7.52     15.30 o
  -3   7  35       29.41       54.73     19.01 o
  -2   7  35       55.51       64.77     16.88 o
  -1   7  35        9.58      -14.26     15.61 o
   0   7  35       22.09       30.63     16.10 o
   1   7  35       85.91      151.47     24.45 o
   2   7  35       27.87       16.71     21.97 o
   3   7  35      142.26      139.86     33.48 o
   4   7  35        4.19       -6.10     29.86 o
   5   7  35        0.63      -21.47     31.33 o
  -4   8  35        3.10      -20.35     21.74 o
  -3   8  35       23.80       24.80     17.73 o
  -2   8  35       11.63      -15.03     16.73 o
  -1   8  35        0.04       19.06     17.30 o
   0   8  35        0.17      -10.96     16.46 o
   1   8  35        7.02      -33.28     33.28 o
   2   8  35       88.53       89.32     24.66 o
   3   8  35        8.09       -9.29     28.20 o
  -1   9  35        3.40      -10.83     23.39 o
   0   9  35        8.49       23.20     18.48 o
  -8   0  36        8.10       52.80     29.12 o
  -7   0  36        1.07       19.96     26.63 o
  -5   0  36      137.97      166.05     33.47 o
  -4   0  36       68.26       55.86     46.36 o
  -3   0  36       63.62       78.62     20.57 o
  -2   0  36        3.71        3.23     17.67 o
  -1   0  36       29.53       27.97     13.71 o
   0   0  36       10.87        7.78     15.31 o
   1   0  36        2.97       -6.90     22.65 o
   2   0  36       26.84       12.58     22.89 o
   3   0  36      959.11      971.74     43.78 o
   4   0  36      578.09      551.13     32.47 o
   5   0  36       23.65       19.70     21.03 o
   6   0  36       83.59       82.84     25.31 o
   7   0  36       62.31      -12.02     24.44 o
   8   0  36       14.08      -35.44     35.44 o
  -8   1  36        1.05      -19.61     19.61 o
  -7   1  36       31.62       15.04     18.45 o
  -6   1  36       27.30       17.21     22.78 o
  -5   1  36        0.44       11.34     15.06 o
  -4   1  36       81.63       57.35     14.12 o
  -3   1  36        3.26       -5.14     12.82 o
  -2   1  36        2.49       -8.63     12.05 o
  -1   1  36      247.99      286.54     21.78 o
   0   1  36       28.10       21.94     13.68 o
   1   1  36      376.44      323.26     20.14 o
   2   1  36       99.59      106.02     18.14 o
   3   1  36      183.32      221.70     37.78 o
   4   1  36        0.45       11.75     14.77 o
   5   1  36       47.45       23.43     17.28 o
   6   1  36       17.74       22.33     26.23 o
   7   1  36        0.94       -5.63     17.80 o
   8   1  36       14.84       26.22     26.06 o
  -8   2  36        4.89        7.20     17.89 o
  -7   2  36       15.96        7.79     21.10 o
  -6   2  36       23.78       36.93     21.38 o
  -5   2  36       59.48       56.91     14.30 o
  -4   2  36       34.96       43.03     11.89 o
  -3   2  36       75.59       53.93     13.32 o
  -2   2  36       24.82       11.23     16.22 o
  -1   2  36      121.11      140.06     16.53 o
   0   2  36       40.27       21.77     14.20 o
   1   2  36      103.04      134.25     16.43 o
   2   2  36       23.88        8.21     18.88 o
   3   2  36     1665.01     1660.15     59.27 o
   4   2  36      127.21      133.71     23.24 o
   5   2  36       21.47        6.06     15.28 o
   6   2  36      100.80       91.85     20.52 o
   7   2  36       34.91       53.08     21.42 o
  -6   3  36       21.78       36.01     21.19 o
  -5   3  36       66.07       64.85     31.58 o
  -4   3  36       69.71       47.11     39.26 o
  -3   3  36       64.42       53.01     15.35 o
  -2   3  36      106.28       67.57     15.43 o
  -1   3  36      325.78      312.64     20.22 o
   0   3  36       98.62      130.69     17.65 o
   1   3  36        0.04        6.48     14.69 o
   2   3  36       14.42       21.38     19.04 o
   3   3  36       65.82       99.53     22.42 o
   4   3  36       10.26        3.15     21.37 o
   5   3  36      180.14      122.64     25.38 o
   6   3  36       43.27       51.88     44.88 o
   7   3  36        1.27       13.72     21.22 o
  -7   4  36       42.91       30.46     36.36 o
  -6   4  36        2.76        0.75     20.64 o
  -5   4  36       25.72       -3.43     20.35 o
  -4   4  36        4.00       -6.64     18.75 o
  -3   4  36       44.61       47.27     27.01 o
  -2   4  36       73.11       54.56     14.06 o
  -1   4  36      138.35      145.31     14.38 o
   0   4  36        2.62       -6.82     11.79 o
   1   4  36      514.74      536.30     30.72 o
   2   4  36        5.63      -10.98     14.23 o
   3   4  36       39.29       63.00     16.71 o
   4   4  36      283.78      237.85     25.55 o
   5   4  36        6.19       19.39     27.46 o
   6   4  36      188.50      198.93     32.76 o
   7   4  36       36.40       25.26     29.27 o
  -6   5  36        0.24        7.91     21.94 o
  -5   5  36       32.09       38.86     21.59 o
  -4   5  36       45.32       22.37     20.45 o
  -3   5  36       92.92      114.13     17.52 o
  -2   5  36       80.16       95.04     16.56 o
  -1   5  36      100.01      101.14     16.31 o
   0   5  36       96.53      134.78     14.12 o
   1   5  36       40.90       36.17     14.79 o
   2   5  36       84.71       84.55     15.81 o
   3   5  36        8.68      -19.17     34.05 o
   4   5  36       66.58       72.53     31.57 o
   5   5  36       69.95       16.92     21.05 o
  -6   6  36        2.46       25.17     25.30 o
  -5   6  36        3.66      -12.60     21.45 o
  -4   6  36        4.05      -16.11     16.11 o
  -3   6  36        6.40      -16.07     16.07 o
  -2   6  36       64.81       43.59     16.39 o
  -1   6  36       14.78       18.36     15.14 o
   0   6  36       19.36       37.51     16.37 o
   1   6  36       14.20        7.29     20.14 o
   2   6  36       61.59       70.36     23.58 o
   3   6  36       62.94       46.83     22.13 o
   4   6  36      206.78      227.14     36.02 o
   5   6  36        3.70       24.86     31.70 o
  -5   7  36        2.47       21.80     22.25 o
  -4   7  36        1.10       -4.05     15.89 o
  -3   7  36        2.94       -9.75     16.40 o
  -2   7  36       20.21       19.86     17.22 o
  -1   7  36       69.27       72.32     25.88 o
   0   7  36        6.96       31.19     16.92 o
   1   7  36       59.14       88.68     24.07 o
   2   7  36        3.49      -19.75     51.99 o
   3   7  36        4.73       20.31     28.18 o
   4   7  36        3.98       -3.94     31.63 o
  -3   8  36        8.34        4.91     17.65 o
  -2   8  36       23.36       13.19     17.85 o
  -1   8  36        8.59        9.88     19.72 o
   0   8  36        7.19        3.14     17.39 o
   1   8  36        9.16       -9.15     22.18 o
   2   8  36       47.47       45.00     23.61 o
   3   8  36       32.20       28.18     31.76 o
  -8   1  37        0.24      -11.58     19.74 o
  -7   1  37        0.15      -17.53     17.53 o
  -6   1  37        7.00        2.62     22.48 o
  -5   1  37      127.57      145.48     17.29 o
  -4   1  37       10.72       -6.92     12.98 o
  -3   1  37      318.21      342.28     19.07 o
  -2   1  37        0.71       -7.09     12.91 o
  -1   1  37      699.14      778.47     28.71 o
   0   1  37       57.64       14.70     13.77 o
   1   1  37      228.39      265.03     22.38 o
   2   1  37       75.95       60.57     17.70 o
   3   1  37      349.31      395.00     38.30 o
   4   1  37      843.61      841.53     34.23 o
   5   1  37       36.58       46.27     18.25 o
   6   1  37       18.08       21.94     19.77 o
   7   1  37       64.09       64.94     21.74 o
  -7   2  37       35.13       20.33     21.66 o
  -6   2  37      216.94      138.92     24.17 o
  -5   2  37        8.28      -12.88     12.88 o
  -4   2  37       30.12       40.03     12.26 o
  -3   2  37       18.17       15.06     13.15 o
  -2   2  37      131.46      159.42     17.17 o
  -1   2  37       77.36       82.89     15.62 o
   0   2  37      212.33      237.95     18.88 o
   1   2  37      170.62      156.45     38.27 o
   2   2  37        3.34       17.71     22.04 o
   3   2  37        3.64        1.54     25.30 o
   4   2  37        0.30       -5.61     35.02 o
   5   2  37       13.36       -2.82     15.76 o
   6   2  37       64.10       70.89     24.74 o
   7   2  37       12.84       -1.59     21.14 o
  -6   3  37       41.03       76.94     32.52 o
  -5   3  37        0.83       -0.80     19.16 o
  -4   3  37      145.86      159.97     23.86 o
  -3   3  37       77.97      105.49     17.02 o
  -2   3  37       37.41       36.90     15.07 o
  -1   3  37       26.45       13.35     14.70 o
   0   3  37      396.04      354.26     21.71 o
   1   3  37      150.79      192.44     25.99 o
   2   3  37       97.74      115.76     25.44 o
   3   3  37      476.21      472.91     31.19 o
   4   3  37      238.92      234.80     26.44 o
   5   3  37        2.95      -15.72     22.08 o
   6   3  37       20.94       23.47     30.90 o
   7   3  37        1.84      -13.52     34.44 o
  -7   4  37        0.03        4.99     33.54 o
  -6   4  37       15.17        6.14     21.25 o
  -5   4  37        2.98       13.49     27.25 o
  -4   4  37       30.34       38.75     27.21 o
  -3   4  37        7.32      -17.62     24.96 o
  -2   4  37        6.67        0.56     14.45 o
  -1   4  37      101.17       98.22     21.20 o
   0   4  37      111.22      110.95     13.98 o
   1   4  37       43.35       49.41     15.73 o
   2   4  37        5.12       10.38     14.69 o
   3   4  37        5.04      -19.61     19.61 o
   4   4  37        6.92        5.69     28.46 o
   5   4  37        6.55        0.89     27.47 o
   6   4  37       37.13       37.36     29.66 o
  -6   5  37       17.11       29.60     25.59 o
  -5   5  37       15.12       10.27     20.35 o
  -4   5  37      174.95      210.26     25.67 o
  -3   5  37      113.10      109.15     22.75 o
  -2   5  37        3.49        6.81     14.90 o
  -1   5  37      103.03      104.04     16.95 o
   0   5  37       34.02       29.85     13.27 o
   1   5  37      112.34      126.54     16.46 o
   2   5  37       97.48      105.82     20.99 o
   3   5  37      209.20      193.31     43.99 o
   4   5  37       46.49      -10.58     32.52 o
   5   5  37       41.74       29.51     22.13 o
  -5   6  37        2.46       18.48     21.81 o
  -4   6  37       30.38       11.02     45.81 o
  -3   6  37       32.27       42.30     16.82 o
  -2   6  37       14.60       -1.19     16.25 o
  -1   6  37       11.51        5.46     15.27 o
   0   6  37      256.93      289.95     21.51 o
   1   6  37      145.20      161.92     24.47 o
   2   6  37      134.67       89.47     23.19 o
   3   6  37       14.52      -10.17     54.38 o
   4   6  37       10.86       75.07     32.18 o
  -4   7  37       15.66        7.32     21.39 o
  -3   7  37        0.96       -5.84     17.68 o
  -2   7  37        7.57       -1.76     16.82 o
  -1   7  37      156.85      182.22     23.47 o
   0   7  37        0.18      -10.67     16.29 o
   1   7  37       24.69       29.23     22.22 o
   2   7  37       23.56       23.16     22.24 o
   3   7  37        5.08       21.74     30.55 o
   4   7  37       44.72       31.23     33.02 o
  -3   8  37        6.66       -8.62     21.31 o
  -2   8  37        0.01        3.17     18.35 o
  -1   8  37       83.90       73.74     18.86 o
   0   8  37       85.55      127.94     20.42 o
   1   8  37        0.98      -22.27     22.27 o
   2   8  37        3.36      -18.81     29.26 o
   3   8  37       52.40       44.31     33.22 o
  -7   0  38        8.90      -10.15     26.73 o
  -6   0  38       77.56       79.26     25.92 o
  -5   0  38       54.17       49.53     33.38 o
  -4   0  38     1109.24     1077.38     45.78 o
  -3   0  38      537.46      529.79     39.75 o
  -2   0  38      122.00      125.69     66.79 o
  -1   0  38      313.81      342.29     26.94 o
   0   0  38       44.19       47.13     26.24 o
   1   0  38      324.14      367.56     36.39 o
   2   0  38       18.07       10.90     24.44 o
   3   0  38       35.52       29.65     22.87 o
   4   0  38       18.23       26.53     19.99 o
   5   0  38      210.53      223.67     30.98 o
   6   0  38        9.14       23.87     24.30 o
   7   0  38       57.01       40.38     29.43 o
  -7   1  38        0.00      -15.16     18.07 o
  -6   1  38       64.61       79.37     25.88 o
  -5   1  38       65.67       46.03     15.67 o
  -4   1  38       39.03       53.80     20.72 o
  -3   1  38        0.64        5.29     13.36 o
  -2   1  38        3.49       -1.52     13.01 o
  -1   1  38       94.09       97.86     16.65 o
   0   1  38       77.97       82.98     15.71 o
   1   1  38        9.31       19.33     16.45 o
   2   1  38       52.33       81.71     34.80 o
   3   1  38       63.33       92.81     29.18 o
   4   1  38        4.36       14.76     19.65 o
   5   1  38       16.48       28.87     18.20 o
   6   1  38        1.67       26.18     19.93 o
   7   1  38        2.82       -6.87     18.25 o
  -7   2  38        0.09      -20.73     20.73 o
  -6   2  38       26.39       35.08     22.39 o
  -5   2  38       40.93       14.86     13.98 o
  -4   2  38      113.50      102.12     13.62 o
  -3   2  38      292.43      363.62     19.76 o
  -2   2  38      149.11      140.00     37.59 o
  -1   2  38      232.89      239.70     19.38 o
   0   2  38      113.09      130.80     19.24 o
   1   2  38       21.83       27.82     14.80 o
   2   2  38       68.41       67.91     20.38 o
   3   2  38        3.36       -6.46     20.56 o
   4   2  38       35.67        5.04     26.94 o
   5   2  38        1.18       31.25     19.13 o
   6   2  38        4.24       31.01     28.00 o
   7   2  38       14.20       17.37     22.22 o
  -6   3  38      112.15      112.28     36.80 o
  -5   3  38       59.95       77.72     22.00 o
  -4   3  38        3.62       19.63     19.59 o
  -3   3  38       75.09       85.51     15.04 o
  -2   3  38      234.40      221.11     31.37 o
  -1   3  38        0.73      -15.83     15.83 o
   0   3  38      130.03      129.10     17.41 o
   1   3  38      105.55      124.05     16.96 o
   2   3  38      125.22       98.30     22.45 o
   3   3  38      107.56       78.38     25.21 o
   4   3  38        5.15       10.98     21.80 o
   5   3  38       14.36        9.85     23.68 o
   6   3  38       34.57       15.18     31.63 o
   7   3  38       47.78       11.11     33.80 o
  -7   4  38       14.63       15.03     36.70 o
  -6   4  38       11.69        3.90     22.04 o
  -5   4  38        6.49       29.58     20.49 o
  -4   4  38        9.77       49.38     21.22 o
  -3   4  38      728.29      764.31     45.22 o
  -2   4  38       10.97      -11.87     14.99 o
  -1   4  38      275.77      263.42     20.03 o
   0   4  38       17.29       35.56     16.63 o
   1   4  38       10.81       16.07     13.01 o
   2   4  38       49.40       37.45     30.15 o
   3   4  38        1.00       -7.75     21.20 o
   4   4  38      218.94      184.80     26.48 o
   5   4  38       44.42       48.25     29.46 o
   6   4  38       19.01      -12.57     28.97 o
  -6   5  38        1.03       -7.23     22.66 o
  -5   5  38        6.74        3.79     21.84 o
  -4   5  38       10.96       16.67     21.57 o
  -3   5  38       44.47       23.69     20.11 o
  -2   5  38       81.64      149.96     18.56 o
  -1   5  38      257.70      218.31     22.16 o
   0   5  38       61.80       41.07     13.48 o
   1   5  38       20.19        4.28     15.14 o
   2   5  38        9.54      -14.72     14.72 o
   3   5  38        3.14      -10.98     17.62 o
   4   5  38       44.52        0.66     23.94 o
   5   5  38        0.59      -19.18     21.84 o
  -5   6  38        0.12        7.24     22.79 o
  -4   6  38        5.05       12.22     21.10 o
  -3   6  38       29.65       17.93     17.08 o
  -2   6  38       19.21       -1.17     20.46 o
  -1   6  38        4.61       24.09     16.47 o
   0   6  38       98.49       96.74     18.16 o
   1   6  38       57.43       17.34     21.66 o
   2   6  38       11.08      -16.09     21.46 o
   3   6  38       32.24       16.22     22.66 o
   4   6  38        1.11       10.85     31.61 o
  -4   7  38        9.17      -16.14     17.91 o
  -3   7  38       12.96      -11.27     17.12 o
  -2   7  38        1.37        9.56     17.93 o
  -1   7  38       69.76       47.35     18.29 o
   0   7  38       84.93       63.06     18.59 o
   1   7  38        4.18        9.07     22.82 o
   2   7  38       29.17       30.89     22.96 o
   3   7  38       17.32       -2.98     30.55 o
   4   7  38       47.16       96.51     35.56 o
  -2   8  38       10.03       31.92     19.19 o
  -1   8  38        6.84       14.51     18.48 o
   0   8  38        9.23        8.89     18.42 o
   1   8  38        9.45       -1.32     17.94 o
   2   8  38        0.58       23.93     23.49 o
  -7   1  39        3.54        9.00     27.85 o
  -6   1  39        4.45       12.66     24.17 o
  -5   1  39      104.94      141.01     20.71 o
  -4   1  39       40.16        9.64     16.41 o
  -3   1  39      632.42      706.12     26.36 o
  -2   1  39      274.32      238.91     21.43 o
  -1   1  39      102.47      105.95     17.54 o
   0   1  39      190.63      128.99     17.08 o
   1   1  39       11.07       -9.90     14.54 o
   2   1  39      263.89      283.66     35.07 o
   3   1  39       72.49       71.43     29.12 o
   4   1  39       38.48       40.14     25.30 o
   5   1  39       30.45       36.15     18.52 o
   6   1  39       36.78       32.33     20.73 o
   7   1  39       39.95       37.05     20.04 o
  -7   2  39        0.02      -20.55     20.55 o
  -6   2  39        0.05      -19.85     19.85 o
  -5   2  39       36.07       26.25     20.06 o
  -4   2  39      138.41      143.56     14.53 o
  -3   2  39       24.21      -13.55     13.55 o
  -2   2  39       66.46       65.35     16.46 o
  -1   2  39      432.93      406.44     29.77 o
   0   2  39       64.40       55.05     17.34 o
   1   2  39        0.27       -9.02     14.73 o
   2   2  39       75.05       86.18     22.06 o
   3   2  39       50.83       53.44     21.93 o
   4   2  39      104.09       99.76     23.49 o
   5   2  39        0.28       18.48     23.59 o
   6   2  39       13.74       14.68     46.73 o
   7   2  39       20.20       14.57     38.66 o
  -6   3  39       86.91       64.28     33.81 o
  -5   3  39        8.27       17.20     20.74 o
  -4   3  39        7.70       25.87     23.22 o
  -3   3  39       46.75       12.85     15.90 o
  -2   3  39      685.53      671.03     30.04 o
  -1   3  39       26.74       42.70     15.53 o
   0   3  39       65.96       41.74     16.09 o
   1   3  39      217.93      245.84     29.90 o
   2   3  39       16.21       -1.37     28.20 o
   3   3  39       48.49       29.64     21.50 o
   4   3  39        0.54       26.07     23.43 o
   5   3  39       16.36      -18.32     25.48 o
   6   3  39        0.85      -14.13     32.08 o
   7   3  39       54.06       85.54     36.69 o
  -6   4  39       32.71       12.43     23.34 o
  -5   4  39       16.27        7.93     35.36 o
  -4   4  39       23.04       -0.75     20.52 o
  -3   4  39       27.45       22.29     20.25 o
  -2   4  39        0.21        2.48     15.47 o
  -1   4  39        2.63       14.60     14.90 o
   0   4  39        1.63      -12.10     29.80 o
   1   4  39       27.68        5.36     15.74 o
   2   4  39        7.16      -19.47     20.55 o
   3   4  39       23.50       -1.59     21.87 o
   4   4  39        7.38      -17.84     36.86 o
   5   4  39        0.49       -8.82     29.92 o
   6   4  39        3.20       -6.91     28.80 o
  -6   5  39       25.44       18.53     23.45 o
  -5   5  39        7.19       11.50     22.37 o
  -4   5  39        3.44       -3.82     21.33 o
  -3   5  39        4.16       29.24     20.71 o
  -2   5  39      192.77      137.13     24.21 o
  -1   5  39       14.12        9.15     15.82 o
   0   5  39        5.27       18.40     13.38 o
   1   5  39      103.41      104.01     14.86 o
   2   5  39        2.93      -15.19     15.19 o
   3   5  39       22.45        7.09     32.91 o
   4   5  39       68.40       34.43     61.80 o
   5   5  39        5.83        8.67     23.08 o
  -5   6  39        1.06      -11.60     29.87 o
  -4   6  39       52.06       49.62     24.24 o
  -3   6  39       16.16       -2.18     20.54 o
  -2   6  39        7.27       23.93     17.04 o
  -1   6  39       32.81       30.59     17.21 o
   0   6  39        6.11        4.56     16.33 o
   1   6  39        6.44       -0.80     17.11 o
   2   6  39       31.56      -10.73     21.56 o
   3   6  39       92.24       47.88     54.67 o
  -4   7  39       19.14       24.98     23.52 o
  -3   7  39        1.72       -1.40     18.60 o
  -2   7  39       15.22        8.58     18.36 o
  -1   7  39        6.70        2.87     17.41 o
   0   7  39        3.47        5.06     17.33 o
   1   7  39        0.28       -4.07     17.44 o
   2   7  39       71.10      100.51     49.27 o
   3   7  39       15.87       23.26     31.07 o
   4   7  39        3.63       37.47     33.27 o
  -2   8  39        1.19        0.47     22.41 o
  -1   8  39        0.13       19.53     18.23 o
   0   8  39        3.28      -17.89     17.89 o
   1   8  39       33.83       35.55     19.66 o
   2   8  39       30.06      -18.45     32.28 o
  -7   0  40        8.68       14.83     28.03 o
  -6   0  40        1.84        4.60     25.78 o
  -4   0  40       57.38       41.28     22.11 o
  -3   0  40       85.09       82.29     22.63 o
  -2   0  40      136.87      107.00     22.23 o
  -1   0  40        5.43      -17.31     18.98 o
   0   0  40      752.53      825.05     70.96 o
   1   0  40       36.47       44.02     26.74 o
   2   0  40       55.65       62.30     28.77 o
   3   0  40        1.44      -23.71     27.14 o
   4   0  40        3.01       -2.96     21.05 o
   5   0  40       71.07       87.51     24.26 o
   6   0  40        1.60       -8.76     29.33 o
   7   0  40      246.68      279.84     33.54 o
  -7   1  40        7.91        5.21     34.77 o
  -6   1  40       15.94        9.39     24.54 o
  -5   1  40       42.55       43.52     19.00 o
  -4   1  40      140.70      158.54     28.38 o
  -3   1  40       15.63       17.95     20.35 o
  -2   1  40        6.36        2.57     13.88 o
  -1   1  40      137.88      155.06     19.62 o
   0   1  40        0.36       -4.59     15.01 o
   1   1  40       47.13       51.51     15.79 o
   2   1  40       39.34       42.79     21.30 o
   3   1  40      212.76      266.55     35.87 o
   4   1  40        0.17       23.40     20.22 o
   5   1  40        1.11       15.33     38.00 o
   6   1  40        0.99       24.12     20.73 o
   7   1  40       52.51       90.94     24.09 o
  -7   2  40        1.93      -19.87     19.87 o
  -6   2  40       24.18       -9.47     21.32 o
  -5   2  40       45.15       26.57     42.04 o
  -4   2  40       93.55      117.81     17.83 o
  -3   2  40       20.52       16.76     14.47 o
  -2   2  40       65.36       57.71     16.76 o
  -1   2  40       63.35       48.47     16.26 o
   0   2  40      147.41      196.57     18.85 o
   1   2  40      214.13      229.39     20.11 o
   2   2  40        1.45       28.84     16.16 o
   3   2  40       33.50       47.65     22.04 o
   4   2  40        0.81      -21.27     21.27 o
   5   2  40       66.55       96.29     26.12 o
   6   2  40        0.40       47.41     88.81 o
   7   2  40       31.79       30.18     36.80 o
  -6   3  40        2.95      -30.67     30.67 o
  -5   3  40       20.25        8.06     21.82 o
  -4   3  40       50.61       32.76     21.11 o
  -3   3  40       55.83       45.04     16.97 o
  -2   3  40       13.34       18.24     15.85 o
  -1   3  40       34.27       19.66     16.03 o
   0   3  40       29.67       32.20     16.44 o
   1   3  40      171.26      162.04     18.67 o
   2   3  40      399.07      396.92     30.48 o
   3   3  40       75.76       56.86     22.75 o
   4   3  40        0.36        0.96     22.41 o
   5   3  40        5.22       -3.68     24.21 o
   6   3  40        5.82      -13.40     31.78 o
  -6   4  40       64.16       32.00     23.53 o
  -5   4  40       95.03      115.72     24.41 o
  -4   4  40        7.07       12.00     21.57 o
  -3   4  40        7.00       10.78     20.78 o
  -2   4  40       26.64       13.48     16.28 o
  -1   4  40      160.52      153.54     18.34 o
   0   4  40        0.11        4.26     15.43 o
   1   4  40       28.80        9.20     15.94 o
   2   4  40       32.87       22.49     20.68 o
   3   4  40      109.34       92.64     25.91 o
   4   4  40       13.13        7.69     38.21 o
   5   4  40        6.60       19.62     29.93 o
   6   4  40        2.74       21.78     30.96 o
  -6   5  40       20.69       24.53     24.64 o
  -5   5  40        4.14       -9.99     20.93 o
  -4   5  40       12.51       -8.50     21.92 o
  -3   5  40      101.68       95.50     23.84 o
  -2   5  40       19.37       -2.02     20.31 o
  -1   5  40        9.93       -6.03     20.62 o
   0   5  40        0.10        4.51     13.57 o
   1   5  40        1.20      -13.25     13.25 o
   2   5  40        8.56      -19.02     19.02 o
   3   5  40      158.42      112.75     22.59 o
   4   5  40      122.76       90.71     31.60 o
   5   5  40       14.87      -22.96     22.96 o
  -5   6  40        0.13      -15.59     29.64 o
  -4   6  40       19.74       49.03     70.90 o
  -3   6  40       44.85       28.87     25.50 o
  -2   6  40        2.65      -14.82     17.00 o
  -1   6  40        0.27      -11.41     16.28 o
   0   6  40       53.38       44.18     18.67 o
   1   6  40       33.78       19.51     17.70 o
   2   6  40        0.23       -2.10     21.35 o
   3   6  40        0.68      -13.93     22.29 o
  -4   7  40        4.74       -7.48     31.56 o
  -3   7  40       29.65       20.74     18.40 o
  -2   7  40        3.23      -12.05     18.27 o
  -1   7  40       24.73       -0.71     18.42 o
   0   7  40        2.13       -1.64     17.63 o
   1   7  40       15.68       38.78     31.20 o
   2   7  40       33.16       26.68     25.33 o
   3   7  40       52.58      108.53     35.79 o
  -1   8  40       26.01      -21.26     21.26 o
   0   8  40        4.90        1.83     19.08 o
   1   8  40       37.04       57.13     31.54 o
  -7   1  41        4.77        7.63     28.87 o
  -6   1  41        1.54      -13.70     23.20 o
  -5   1  41       20.78      -17.67     18.25 o
  -4   1  41        0.16        9.10     38.33 o
  -3   1  41      188.84      202.58     41.63 o
  -2   1  41       20.61       28.28     14.49 o
  -1   1  41      139.84      136.32     18.06 o
   0   1  41        1.89       25.90     15.37 o
   1   1  41      422.13      438.28     40.55 o
   2   1  41      168.21      161.46     24.42 o
   3   1  41      114.86      105.00     31.00 o
   4   1  41       10.13       19.49     28.97 o
   5   1  41       20.20       67.79     24.24 o
   6   1  41       79.88       73.85     38.91 o
   7   1  41       13.46      -14.70     26.37 o
  -7   2  41        2.80      -15.33     19.62 o
  -6   2  41       37.62       29.35     21.52 o
  -5   2  41       91.06       51.47     21.44 o
  -4   2  41       14.39        5.03     12.80 o
  -3   2  41       70.38       31.70     18.73 o
  -2   2  41       63.56       77.11     23.67 o
  -1   2  41       16.03       34.85     16.40 o
   0   2  41       10.13       15.03     16.10 o
   1   2  41      131.58      152.21     33.27 o
   2   2  41      146.22      159.28     19.65 o
   3   2  41       30.71       28.42     22.22 o
   4   2  41       48.71       47.03     23.57 o
   5   2  41        4.52      -20.59     48.93 o
   6   2  41        2.55      -32.93     32.93 o
  -6   3  41        0.52       46.21     36.51 o
  -5   3  41       17.58       14.95     46.39 o
  -4   3  41       37.70       32.60     17.47 o
  -3   3  41        3.42      -16.03     16.03 o
  -2   3  41        4.70       17.39     16.14 o
  -1   3  41      103.15      103.89     24.38 o
   0   3  41      340.87      350.26     22.97 o
   1   3  41      265.77      282.52     21.68 o
   2   3  41      133.78      159.42     19.79 o
   3   3  41       25.16       -0.60     28.31 o
   4   3  41       35.22        3.13     36.13 o
   5   3  41      242.25      234.66     30.15 o
   6   3  41       91.55       92.83     35.04 o
  -6   4  41        2.84       19.25     31.02 o
  -5   4  41        3.41      -21.89     21.89 o
  -4   4  41        6.15        5.12     25.24 o
  -3   4  41       38.91       26.41     20.66 o
  -2   4  41        0.62      -17.20     17.20 o
  -1   4  41       20.03       23.86     16.24 o
   0   4  41      203.35      173.82     19.41 o
   1   4  41        1.04       12.50     17.07 o
   2   4  41        0.16      -10.45     27.68 o
   3   4  41       12.98       31.64     22.77 o
   4   4  41       29.03       26.27     27.19 o
   5   4  41       22.14       17.29     30.81 o
   6   4  41       47.32       36.65     32.23 o
  -5   5  41        5.66      -15.48     22.19 o
  -4   5  41       45.71       54.63     23.97 o
  -3   5  41        0.55        5.20     20.98 o
  -2   5  41        0.67       23.32     21.08 o
  -1   5  41       21.28       15.23     47.67 o
   0   5  41       10.56       -3.83     16.30 o
   1   5  41       92.60       73.81     17.98 o
   2   5  41        1.94       11.04     28.39 o
   3   5  41        1.42       -8.98     20.26 o
   4   5  41        2.45      -32.86     70.90 o
   5   5  41      121.86      133.21     26.74 o
  -4   6  41       71.36       68.76     25.03 o
  -3   6  41        1.25       -7.60     22.24 o
  -2   6  41        9.65       28.93     24.10 o
  -1   6  41        0.10      -16.30     16.91 o
   0   6  41      128.04      103.66     19.88 o
   1   6  41       41.03       17.50     18.59 o
   2   6  41       36.54       29.52     39.30 o
   3   6  41       27.17      -26.61     36.55 o
  -3   7  41        0.93        2.94     24.24 o
  -2   7  41       22.00       19.62     19.06 o
  -1   7  41        3.83      -17.56     17.56 o
   0   7  41       16.08      -18.21     18.21 o
   1   7  41       18.58       -3.13     18.65 o
   2   7  41        1.33       21.28     25.28 o
   3   7  41       11.18       -5.83     32.54 o
  -7   0  42       70.67       56.58     30.00 o
  -6   0  42       15.87       -0.70     24.20 o
  -4   0  42        0.11      -26.19     28.97 o
  -3   0  42       15.27       -0.35     21.95 o
  -2   0  42      367.48      441.01     50.18 o
  -1   0  42      635.64      675.84     37.53 o
   0   0  42      167.20      224.29     31.87 o
   1   0  42      250.04      241.21     36.20 o
   2   0  42      395.04      384.88     40.02 o
   3   0  42        7.74        0.16     27.98 o
   4   0  42      172.80      191.77     36.02 o
   5   0  42      307.25      339.50     43.95 o
   6   0  42       30.52       13.94     51.11 o
  -7   1  42        0.47       -8.62     18.92 o
  -6   1  42       44.28       70.33     26.93 o
  -5   1  42       95.29       89.74     21.15 o
  -4   1  42       20.48       10.52     21.86 o
  -3   1  42       10.90       10.21     17.88 o
  -2   1  42       24.26       28.90     18.20 o
  -1   1  42       33.34       35.99     16.95 o
   0   1  42       66.00       33.54     21.54 o
   1   1  42       68.61       53.91     23.96 o
   2   1  42       65.84       38.03     21.68 o
   3   1  42       12.54       20.29     29.28 o
   4   1  42        4.03       25.20     31.55 o
   5   1  42        1.34       40.56     59.29 o
   6   1  42        0.12        7.66     29.27 o
  -6   2  42        8.00       12.30     21.37 o
  -5   2  42        0.72      -16.73     16.73 o
  -4   2  42       18.49       46.57     13.68 o
  -3   2  42       15.71       22.82     14.98 o
  -2   2  42       95.78      134.23     16.90 o
  -1   2  42      122.98      131.71     18.35 o
   0   2  42        1.85       17.29     16.10 o
   1   2  42      931.39      945.63     34.42 o
   2   2  42       49.09       26.51     17.81 o
   3   2  42       96.37      115.63     24.97 o
   4   2  42        6.64      -22.47     22.47 o
   5   2  42       72.91       78.63     27.27 o
   6   2  42        1.32      -31.66     31.66 o
  -5   3  42        0.04       13.74     22.19 o
  -4   3  42       31.81       11.55     27.19 o
  -3   3  42       72.22       86.05     21.04 o
  -2   3  42       41.65       73.21     17.67 o
  -1   3  42        0.77      -10.61     16.72 o
   0   3  42       62.94       55.07     23.57 o
   1   3  42      330.66      305.77     22.41 o
   2   3  42        7.12       19.34     18.32 o
   3   3  42       21.06       26.28     32.01 o
   4   3  42       49.81       35.67     42.82 o
   5   3  42        0.79        5.46     26.69 o
   6   3  42        2.03       23.79     33.33 o
  -6   4  42       23.91       24.08     24.29 o
  -5   4  42        0.59      -12.22     21.95 o
  -4   4  42       10.95      -20.47     20.47 o
  -3   4  42       57.37       26.99     21.10 o
  -2   4  42       15.95       11.11     16.89 o
  -1   4  42       53.37       86.93     30.95 o
   0   4  42        5.60       -2.97     16.56 o
   1   4  42       76.07       70.75     18.50 o
   2   4  42        1.44      -12.45     22.26 o
   3   4  42        4.91       28.05     27.96 o
   4   4  42        0.59      -22.75     22.75 o
   5   4  42        3.49      -22.39     31.56 o
  -5   5  42        3.04        4.94     22.69 o
  -4   5  42        0.13      -20.78     20.78 o
  -3   5  42        2.22      -18.21     21.63 o
  -2   5  42       37.31       57.45     23.52 o
  -1   5  42       44.55       10.47     22.29 o
   0   5  42       95.76      116.36     18.77 o
   1   5  42      105.89      105.63     18.81 o
   2   5  42       25.11       20.95     21.77 o
   3   5  42       19.79      -13.08     21.16 o
   4   5  42        0.27      -22.11     22.11 o
   5   5  42       36.87        5.06     24.63 o
  -4   6  42        1.80        3.26     26.55 o
  -3   6  42       13.49        1.50     23.12 o
  -2   6  42        0.85      -21.01     21.01 o
  -1   6  42        1.83       14.67     22.75 o
   0   6  42       13.09       12.83     17.87 o
   1   6  42       70.79       80.02     19.71 o
   2   6  42       16.01      -17.91     36.72 o
   3   6  42       88.04        8.04     39.01 o
  -3   7  42        4.49       -1.29     31.88 o
  -2   7  42        3.55       -0.02     21.53 o
  -1   7  42       38.23       42.16     20.02 o
   0   7  42        3.96      -12.56     18.23 o
   1   7  42       16.69      -17.85     18.76 o
   2   7  42       79.39       65.23     27.12 o
  -6   1  43       58.15       30.49     27.07 o
  -5   1  43        8.41       37.84     20.26 o
  -4   1  43       17.60       -3.01     22.56 o
  -3   1  43       38.92       37.61     23.10 o
  -2   1  43       17.63       -1.14     17.46 o
  -1   1  43      394.80      488.99     31.79 o
   0   1  43       74.09       62.98     22.88 o
   1   1  43       31.29       43.87     22.43 o
   2   1  43      162.50      129.64     25.31 o
   3   1  43       38.72       28.34     23.22 o
   4   1  43        0.63       19.01     31.72 o
   5   1  43        1.10       73.18     24.54 o
   6   1  43       58.16      135.87     46.24 o
  -6   2  43        0.75       25.92     20.65 o
  -5   2  43        6.04       -1.57     19.65 o
  -4   2  43       29.64       37.03     17.36 o
  -3   2  43       48.50       17.67     15.63 o
  -2   2  43       71.59       81.47     17.11 o
  -1   2  43       60.00       39.68     17.54 o
   0   2  43      171.03      173.42     20.12 o
   1   2  43       22.32       33.64     17.54 o
   2   2  43        2.77       -7.27     17.62 o
   3   2  43        0.76       -7.61     39.14 o
   4   2  43       38.12       14.24     24.67 o
   5   2  43       31.67       25.24     26.43 o
   6   2  43        0.92      -10.14     33.17 o
  -5   3  43       97.11       65.17     24.18 o
  -4   3  43        4.06        1.62     18.58 o
  -3   3  43       68.29       77.31     18.91 o
  -2   3  43       88.80      137.33     19.58 o
  -1   3  43      217.79      229.35     21.17 o
   0   3  43      116.15      117.80     19.22 o
   1   3  43       63.49       61.79     18.65 o
   2   3  43      281.63      265.91     22.93 o
   3   3  43       31.15       45.85     23.63 o
   4   3  43        0.50      -23.80     23.80 o
   5   3  43       63.11       33.22     25.49 o
   6   3  43       27.72      -32.37     32.37 o
  -5   4  43        7.13      -22.99     22.99 o
  -4   4  43        8.42      -15.83     22.42 o
  -3   4  43        0.15       -6.76     21.98 o
  -2   4  43       32.14       31.82     19.67 o
  -1   4  43        4.02        8.90     16.92 o
   0   4  43        1.09      -12.89     16.98 o
   1   4  43       16.23       34.67     18.10 o
   2   4  43      104.16      128.95     20.31 o
   3   4  43        0.71        9.96     23.19 o
   4   4  43        2.52      -18.71     49.84 o
   5   4  43       16.64       59.31     32.66 o
  -5   5  43       56.26       67.65     25.60 o
  -4   5  43        1.13      -22.96     22.96 o
  -3   5  43       30.43       24.55     23.24 o
  -2   5  43      101.58      114.64     40.46 o
  -1   5  43       39.81       15.36     22.67 o
   0   5  43       39.49        3.28     17.19 o
   1   5  43        1.89       -4.41     17.77 o
   2   5  43      155.48      120.04     23.76 o
   3   5  43       14.40      -33.60     56.23 o
   4   5  43       22.27       -5.96     31.49 o
  -4   6  43       48.60       87.66     27.24 o
  -3   6  43       19.90       26.41     24.03 o
  -2   6  43        0.10       -0.05     24.67 o
  -1   6  43        0.62      -18.69     22.87 o
   0   6  43       78.60       47.83     24.16 o
   1   6  43        6.70      -18.53     23.88 o
   2   6  43       10.24      -35.64     35.64 o
   3   6  43       26.80      -31.80     38.15 o
  -2   7  43       13.14       14.51     32.79 o
  -1   7  43       26.90       21.68     19.86 o
   0   7  43        0.48      -19.11     19.11 o
   1   7  43       13.92        4.46     31.08 o
   2   7  43       27.46       29.78     58.12 o
  -6   0  44        2.53        6.61     27.80 o
  -4   0  44        7.56      -12.85     31.47 o
  -3   0  44        6.60        6.84     29.49 o
  -2   0  44       10.75      -17.18     21.21 o
  -1   0  44        0.69      -21.56     21.56 o
   0   0  44      746.94      715.26    108.78 o
   1   0  44        8.75      -18.01     27.09 o
   2   0  44       18.91       41.90     30.36 o
   3   0  44       53.98       38.32     31.91 o
   4   0  44       91.06      103.09     35.77 o
   5   0  44      124.65       54.89     35.72 o
   6   0  44        9.57       53.14     37.81 o
  -6   1  44       17.91       14.18     26.04 o
  -5   1  44       32.11       72.01     21.52 o
  -4   1  44       41.00       49.70     23.40 o
  -3   1  44       18.07       25.62     18.89 o
  -2   1  44       53.30       51.60     19.92 o
  -1   1  44        5.69       -5.10     17.28 o
   0   1  44        0.87        8.02     21.21 o
   1   1  44       13.06       28.37     25.38 o
   2   1  44       28.57       31.93     23.57 o
   3   1  44        0.07      -22.72     22.72 o
   4   1  44        0.22        9.30     31.55 o
   5   1  44      105.09      141.04     38.60 o
   6   1  44        5.28       40.08     39.67 o
  -6   2  44        0.81        0.42     20.34 o
  -5   2  44        0.33      -13.38     37.84 o
  -4   2  44       74.64       56.00     15.95 o
  -3   2  44        6.20       25.42     15.76 o
  -2   2  44       57.02       31.63     16.03 o
  -1   2  44       98.87       88.96     18.14 o
   0   2  44      140.65      119.95     19.51 o
   1   2  44       11.92       13.11     18.59 o
   2   2  44      151.10      160.98     26.88 o
   3   2  44        1.11        4.39     23.26 o
   4   2  44       29.62        5.21     24.96 o
   5   2  44      113.33      127.70     29.46 o
   6   2  44       32.90        1.75     33.75 o
  -5   3  44       11.83      -27.11     27.11 o
  -4   3  44        0.61        6.96     18.74 o
  -3   3  44       36.03       14.35     18.12 o
  -2   3  44       28.80       43.80     18.48 o
  -1   3  44        9.85       15.25     17.62 o
   0   3  44       89.09       79.45     20.65 o
   1   3  44        1.06      -20.27     20.27 o
   2   3  44        1.22       29.19     20.19 o
   3   3  44       13.65       -7.35     24.55 o
   4   3  44       30.33       -8.30     24.53 o
   5   3  44       46.51       40.84     26.00 o
  -5   4  44        0.66      -22.30     22.30 o
  -4   4  44       46.29       52.17     25.07 o
  -3   4  44       31.59       30.61     47.20 o
  -2   4  44       60.22       48.50     18.14 o
  -1   4  44       93.12       81.89     19.04 o
   0   4  44        0.34       -7.94     16.79 o
   1   4  44        0.98      -17.74     17.74 o
   2   4  44        4.06        3.64     18.36 o
   3   4  44        8.04        0.96     23.93 o
   4   4  44       77.22       97.28     43.27 o
   5   4  44       28.58       25.83     32.09 o
  -4   5  44       20.97      -15.22     24.02 o
  -3   5  44       42.93       43.21     23.41 o
  -2   5  44       16.41       -2.68     44.02 o
  -1   5  44       32.39       56.80     24.29 o
   0   5  44       12.17      -17.07     17.07 o
   1   5  44        8.10       15.86     17.93 o
   2   5  44        4.61      -21.75     21.75 o
   3   5  44       13.63      -11.54     25.57 o
   4   5  44       29.57      -13.65     22.18 o
  -3   6  44       19.39       18.63     23.61 o
  -2   6  44        0.43       17.51     24.40 o
  -1   6  44       53.06       42.49     25.09 o
   0   6  44       13.29      -18.09     22.63 o
   1   6  44        1.18      -22.83     22.83 o
   2   6  44        6.25        4.12     27.08 o
   3   6  44        5.67      -15.69     36.24 o
  -1   7  44        0.04       18.14     32.88 o
   0   7  44        2.65      -16.66     19.05 o
   1   7  44       47.03       -8.57     34.92 o
  -6   1  45       34.52       23.62     25.71 o
  -5   1  45       60.91       60.38     21.40 o
  -4   1  45       28.64        6.67     23.89 o
  -3   1  45       12.02        2.98     18.59 o
  -2   1  45       35.34       29.57     22.25 o
  -1   1  45        0.96      -14.53     28.82 o
   0   1  45      142.74      187.51     28.51 o
   1   1  45      152.59      143.90     26.12 o
   2   1  45      198.99      252.08     28.93 o
   3   1  45      137.25       95.07     27.38 o
   4   1  45       23.40       15.90     25.72 o
   5   1  45      110.07       49.62     27.33 o
   6   1  45        1.86      -14.20     27.84 o
  -6   2  45        5.59       19.37     19.67 o
  -5   2  45       46.91       62.72     68.44 o
  -4   2  45       50.09       33.72     15.96 o
  -3   2  45       12.68       10.92     16.05 o
  -2   2  45      112.62      105.34     17.72 o
  -1   2  45       52.07       79.95     19.16 o
   0   2  45       16.98       36.99     17.44 o
   1   2  45       40.26       51.64     17.92 o
   2   2  45       19.72       55.95     24.61 o
   3   2  45        1.86      -29.65     29.65 o
   4   2  45        0.00      -19.27     24.85 o
   5   2  45        0.73        5.73     30.32 o
  -5   3  45       12.30      -14.38     23.15 o
  -4   3  45        1.13      -23.06     28.62 o
  -3   3  45       28.70       53.17     18.87 o
  -2   3  45        0.57      -17.59     17.59 o
  -1   3  45        8.80        7.66     23.52 o
   0   3  45       39.43       36.03     19.01 o
   1   3  45       34.62        8.39     18.76 o
   2   3  45      112.66       96.32     21.17 o
   3   3  45      146.37      103.79     21.53 o
   4   3  45        3.17       10.74     31.87 o
   5   3  45       15.26      -17.49     25.93 o
  -5   4  45        3.19       10.37     23.72 o
  -4   4  45        1.32      -22.95     22.95 o
  -3   4  45        0.24       -2.35     22.40 o
  -2   4  45       11.56      -15.30     17.06 o
  -1   4  45       14.26       20.16     18.51 o
   0   4  45       28.20       31.70     27.40 o
   1   4  45       67.06       26.78     18.76 o
   2   4  45        8.82        1.67     19.63 o
   3   4  45        9.07      -23.61     23.61 o
   4   4  45        0.75      -24.39     24.39 o
   5   4  45       11.93       32.79     33.51 o
  -4   5  45        3.16       -4.64     24.06 o
  -3   5  45        2.69        3.24     23.96 o
  -2   5  45       15.82      -23.07     23.07 o
  -1   5  45        4.06       11.57     23.66 o
   0   5  45       35.62       29.99     18.42 o
   1   5  45       18.86       -2.41     17.57 o
   2   5  45       43.96       81.37     20.13 o
   3   5  45       77.56       43.78     23.75 o
   4   5  45        0.02      -22.14     46.79 o
  -3   6  45       16.28        0.29     25.21 o
  -2   6  45       19.03      -13.24     24.69 o
  -1   6  45        0.01       -5.06     36.44 o
   0   6  45       18.53      -22.90     22.90 o
   1   6  45       23.05       34.28     28.92 o
   2   6  45      110.44       82.79     27.68 o
  -6   0  46       12.83       53.21     28.64 o
  -4   0  46        0.39      -30.70     30.70 o
  -3   0  46       12.83      -32.35     32.35 o
  -2   0  46       10.76      -15.86     31.32 o
  -1   0  46       84.12       84.43     24.91 o
   0   0  46        9.29       27.63     23.61 o
   1   0  46      164.31      206.63     27.78 o
   2   0  46      163.54      210.35     38.21 o
   3   0  46      212.41      226.38     38.22 o
   4   0  46       47.94       41.22     35.54 o
   5   0  46       12.67        7.75     36.60 o
  -6   1  46       19.50       26.25     27.27 o
  -5   1  46        1.62      -14.77     20.23 o
  -4   1  46       17.12       22.70     45.61 o
  -3   1  46       21.90        6.77     27.34 o
  -2   1  46        8.74       26.62     19.42 o
  -1   1  46       11.75      -12.74     18.02 o
   0   1  46      209.22      187.97     27.73 o
   1   1  46       74.08       72.87     24.54 o
   2   1  46       47.91       37.48     23.36 o
   3   1  46        0.06       17.03     25.50 o
   4   1  46        5.37        9.60     26.14 o
   5   1  46        5.36       43.62     28.09 o
  -5   2  46        2.86       -2.58     19.56 o
  -4   2  46        1.15      -15.28     15.28 o
  -3   2  46        5.46       17.19     27.20 o
  -2   2  46       84.11      106.57     17.87 o
  -1   2  46       23.47       29.51     18.40 o
   0   2  46       19.62       38.27     18.43 o
   1   2  46       30.64       13.60     23.51 o
   2   2  46      205.30      158.28     27.69 o
   3   2  46       89.83       93.99     36.76 o
   4   2  46        6.62      -24.55     25.34 o
   5   2  46       27.74       -7.30     45.98 o
  -5   3  46        3.63       30.02     34.35 o
  -4   3  46       33.30       32.87     20.00 o
  -3   3  46       41.59       40.68     19.50 o
  -2   3  46       58.81       48.18     19.10 o
  -1   3  46       49.66       14.83     18.47 o
   0   3  46       36.31       35.72     18.79 o
   1   3  46        0.80      -18.41     18.41 o
   2   3  46       36.55       38.21     19.89 o
   3   3  46       22.89       24.96     26.37 o
   4   3  46       10.19        2.72     25.88 o
   5   3  46        6.71      -28.85     43.01 o
  -5   4  46        0.13      -23.28     23.28 o
  -4   4  46        4.81      -38.87     55.21 o
  -3   4  46        1.19       43.54     23.65 o
  -2   4  46      151.00      182.51     23.66 o
  -1   4  46       10.94        4.89     18.04 o
   0   4  46      137.70      197.97     22.25 o
   1   4  46        1.41       18.20     23.75 o
   2   4  46        2.81       -3.72     20.54 o
   3   4  46      130.76      148.17     29.83 o
   4   4  46        8.96        8.65     25.45 o
  -4   5  46        7.47      -23.99     23.99 o
  -3   5  46        4.00      -23.40     23.40 o
  -2   5  46       40.68       29.42     24.31 o
  -1   5  46       81.71       72.64     25.76 o
   0   5  46        5.64      -12.34     17.82 o
   1   5  46       13.32       -3.82     18.12 o
   2   5  46        2.84       32.81     21.43 o
   3   5  46       15.00       14.39     26.27 o
  -2   6  46        2.27      -27.38     27.38 o
  -1   6  46        4.28       -7.65     24.20 o
   0   6  46        2.01       -3.11     23.81 o
   1   6  46       20.01       -6.06     25.03 o
   2   6  46        1.61      -21.46     50.34 o
  -5   1  47        2.81        6.90     20.20 o
  -4   1  47      284.07      319.48     33.39 o
  -3   1  47        4.07        8.29     19.56 o
  -2   1  47       76.69       84.54     20.64 o
  -1   1  47       34.18       17.03     19.33 o
   0   1  47       25.94       30.25     23.05 o
   1   1  47       51.52       37.11     26.25 o
   2   1  47       13.28      -11.60     23.24 o
   3   1  47      207.94      198.32     29.31 o
   4   1  47        6.90      -11.96     25.25 o
   5   1  47        1.06      -27.32     27.32 o
  -5   2  47       12.88        3.13     19.98 o
  -4   2  47        0.04       -2.27     21.28 o
  -3   2  47       89.48       90.55     15.50 o
  -2   2  47       89.37       77.30     21.79 o
  -1   2  47       16.45       14.66     23.83 o
   0   2  47       45.96       17.96     24.54 o
   1   2  47       14.65       11.83     24.10 o
   2   2  47       18.93       28.77     25.57 o
   3   2  47       25.59       37.70     31.63 o
   4   2  47       12.83       15.43     26.23 o
   5   2  47        6.71      -26.04     26.04 o
  -5   3  47       26.56       -5.30     33.95 o
  -4   3  47        5.53      -11.62     19.97 o
  -3   3  47       41.02       24.37     19.67 o
  -2   3  47        3.75       -5.81     19.94 o
  -1   3  47      259.68      263.16     34.02 o
   0   3  47       14.51       -3.13     18.59 o
   1   3  47       49.35       24.30     19.22 o
   2   3  47       28.57       55.76     20.25 o
   3   3  47       13.02      -10.55     24.45 o
   4   3  47       18.34      -18.68     29.72 o
  -4   4  47        4.98      -24.15     24.15 o
  -3   4  47        1.78      -32.02     32.02 o
  -2   4  47        1.58        3.28     19.17 o
  -1   4  47       15.26      -14.94     19.15 o
   0   4  47       88.26      127.23     20.95 o
   1   4  47        0.74       -2.81     22.12 o
   2   4  47        0.01        3.98     19.52 o
   3   4  47        2.21       11.26     20.13 o
   4   4  47        4.83      -28.56     46.14 o
  -3   5  47       11.60      -11.68     23.91 o
  -2   5  47       12.18        7.87     24.80 o
  -1   5  47       14.77      -22.31     28.48 o
   0   5  47       19.01      -11.22     26.98 o
   1   5  47       19.35       21.48     25.89 o
   2   5  47       11.38        8.78     18.99 o
   3   5  47        7.52      -18.08     27.29 o
  -2   6  47       18.51      -31.43     31.43 o
  -1   6  47       84.33       63.72     27.14 o
   0   6  47       66.28       40.85     56.91 o
   1   6  47       20.66       -2.38     26.32 o
  -3   0  48      211.85      197.10     41.96 o
  -2   0  48       14.57      -17.03     32.40 o
  -1   0  48       10.46        8.54     36.26 o
   0   0  48       50.89       61.56     25.23 o
   1   0  48      245.20      296.62     30.65 o
   2   0  48        0.86        5.95     33.75 o
   3   0  48       36.42       -3.75     33.80 o
   4   0  48      122.79      167.49     40.85 o
   5   0  48       29.16       41.47     38.00 o
  -5   1  48       25.18       19.93     26.03 o
  -4   1  48       12.32      -11.12     24.87 o
  -3   1  48       10.88      -19.61     20.04 o
  -2   1  48       51.46       17.69     24.69 o
  -1   1  48       41.01       23.14     20.75 o
   0   1  48        3.90       -4.43     19.89 o
   1   1  48       20.08        9.70     24.22 o
   2   1  48       91.16      113.90     27.25 o
   3   1  48        0.36      -18.65     25.23 o
   4   1  48       12.71       -9.37     26.68 o
   5   1  48        1.91      -18.31     35.83 o
  -5   2  48        0.35      -10.25     19.19 o
  -4   2  48        7.03        5.65     16.04 o
  -3   2  48      110.71      148.09     24.90 o
  -2   2  48       11.90        8.91     21.06 o
  -1   2  48        2.96      -10.62     19.70 o
   0   2  48       21.33       16.80     24.67 o
   1   2  48        0.91      -11.36     34.80 o
   2   2  48       25.55        5.23     25.58 o
   3   2  48        1.65      -52.72     57.74 o
   4   2  48       13.25      -20.10     26.24 o
   5   2  48        1.24       -1.07     34.63 o
  -4   3  48        0.04       18.33     25.65 o
  -3   3  48       19.47       -9.32     19.45 o
  -2   3  48       31.09       23.44     17.89 o
  -1   3  48       34.47       28.57     19.37 o
   0   3  48        1.30        1.84     19.78 o
   1   3  48       90.29       57.76     20.19 o
   2   3  48       86.03       97.77     21.78 o
   3   3  48        0.40       -2.52     25.45 o
   4   3  48        3.02       10.19     27.38 o
  -4   4  48       71.85       70.10     26.64 o
  -3   4  48        0.36        2.54     23.93 o
  -2   4  48        3.58        0.81     19.63 o
  -1   4  48        0.34      -18.50     18.50 o
   0   4  48       97.96       88.68     20.86 o
   1   4  48        7.48       15.56     19.96 o
   2   4  48        2.52        6.56     20.28 o
   3   4  48       38.86       64.60     21.47 o
  -3   5  48        4.57      -14.66     24.83 o
  -2   5  48       15.17       -6.76     24.45 o
  -1   5  48        3.91       -8.86     23.20 o
   0   5  48        0.24        1.15     22.19 o
   1   5  48       11.55       12.33     19.51 o
   2   5  48        2.71       10.88     19.97 o
   0   6  48        0.02       19.27     32.75 o
  -5   1  49        2.10       17.36     21.32 o
  -4   1  49        3.76       32.67     51.96 o
  -3   1  49        2.03      -20.21     20.21 o
  -2   1  49      196.30      182.77     27.77 o
  -1   1  49       21.57        7.28     20.12 o
   0   1  49        1.56       -5.34     19.95 o
   1   1  49      107.96       75.72     26.27 o
   2   1  49       37.93       10.62     25.40 o
   3   1  49        0.34       -9.47     29.52 o
   4   1  49       30.16        7.07     33.37 o
  -4   2  49       11.98        0.07     15.45 o
  -3   2  49       19.05       31.49     16.91 o
  -2   2  49       24.35        8.01     20.99 o
  -1   2  49       49.09       56.60     21.93 o
   0   2  49       44.35       27.48     25.34 o
   1   2  49       71.80       44.95     25.68 o
   2   2  49        3.99       -5.61     33.03 o
   3   2  49       96.00       23.17     26.89 o
   4   2  49        5.85      -25.45     25.45 o
  -4   3  49        0.14       12.53     34.51 o
  -3   3  49       25.79       -8.51     26.52 o
  -2   3  49       13.02       -9.02     19.80 o
  -1   3  49       43.06       65.26     21.02 o
   0   3  49       28.80       47.15     20.42 o
   1   3  49        0.77        1.91     19.48 o
   2   3  49        4.27      -24.59     24.59 o
   3   3  49        0.18        1.17     25.51 o
   4   3  49        0.08      -25.97     25.97 o
  -3   4  49        0.12      -14.37     33.90 o
  -2   4  49       12.85      -19.14     19.14 o
  -1   4  49       14.39       23.83     19.46 o
   0   4  49        0.08       14.60     19.61 o
   1   4  49        8.01       -4.62     19.70 o
   2   4  49        7.93       18.28     20.76 o
   3   4  49        0.07      -20.72     20.72 o
  -2   5  49        2.77      -24.42     24.42 o
  -1   5  49       20.60      -22.83     24.01 o
   0   5  49       22.09       -6.70     18.96 o
   1   5  49        8.90       14.80     19.52 o
   2   5  49        2.18       -0.55     19.67 o
  -3   0  50       35.70       55.87     38.12 o
  -2   0  50       20.98      -32.41     32.41 o
  -1   0  50      301.60      261.71     44.85 o
   0   0  50        1.39      -20.97     25.28 o
   1   0  50        0.22        4.52     39.35 o
   2   0  50       32.49       19.81     25.98 o
   3   0  50       64.94       31.08     37.06 o
   4   0  50       48.60       16.38     36.71 o
  -4   1  50        0.01      -25.13     25.13 o
  -3   1  50        0.29      -20.30     20.30 o
  -2   1  50        0.40        0.24     30.28 o
  -1   1  50        8.46       -9.45     20.79 o
   0   1  50       30.05       41.96     21.24 o
   1   1  50       48.98       61.44     26.86 o
   2   1  50        4.68       43.71     26.20 o
   3   1  50        0.50      -15.26     25.27 o
   4   1  50       34.50       52.74     29.92 o
  -4   2  50        1.86      -14.98     14.98 o
  -3   2  50        0.03       -1.63     29.65 o
  -2   2  50        0.70      -20.40     20.40 o
  -1   2  50       38.33       38.02     24.58 o
   0   2  50      126.61      131.73     27.84 o
   1   2  50        0.18      -42.44     42.44 o
   2   2  50        4.29        3.75     26.47 o
   3   2  50        0.53      -21.29     37.89 o
   4   2  50       11.82      -36.68     36.68 o
  -4   3  50        0.53       24.84     37.72 o
  -3   3  50       15.88      -27.50     27.50 o
  -2   3  50        0.01       -6.20     21.39 o
  -1   3  50        3.35      -19.06     19.06 o
   0   3  50      108.83       82.44     22.21 o
   1   3  50       27.81       17.80     26.91 o
   2   3  50        0.02      -27.95     56.43 o
   3   3  50        1.80      -18.15     26.13 o
  -3   4  50        3.91       18.00     26.06 o
  -2   4  50       19.72      -25.38     27.28 o
  -1   4  50        2.19      -17.05     19.63 o
   0   4  50        0.45       -3.48     20.11 o
   1   4  50        4.10      -20.08     20.26 o
   2   4  50       22.90       11.80     21.41 o
  -1   5  50        2.71       -6.15     32.87 o
   0   5  50        0.78       -6.03     18.82 o
   1   5  50       15.00      -31.93     31.93 o
  -4   1  51       13.56      -11.48     26.75 o
  -3   1  51        2.58      -11.14     21.11 o
  -2   1  51        0.31      -21.12     21.12 o
  -1   1  51        8.36       -7.20     23.97 o
   0   1  51       75.31      110.27     22.89 o
   1   1  51       40.40       -5.59     26.00 o
   2   1  51        1.20      -25.69     25.69 o
   3   1  51        0.12      -28.51     28.51 o
   4   1  51       20.63      -20.49     37.80 o
  -4   2  51        0.39      -10.96     26.95 o
  -3   2  51        0.28        1.21     15.39 o
  -2   2  51        6.68      -16.32     20.80 o
  -1   2  51       11.55      -20.18     20.18 o
   0   2  51       20.61       -7.05     27.44 o
   1   2  51       19.37       11.33     26.23 o
   2   2  51       20.13       72.02     28.24 o
   3   2  51        0.46      -12.21     26.62 o
  -3   3  51        4.11      -24.96     24.96 o
  -2   3  51       22.95       15.16     21.89 o
  -1   3  51        3.06        6.17     26.02 o
   0   3  51       41.40        6.93     26.87 o
   1   3  51      134.22      100.94     28.89 o
   2   3  51       15.14      -25.51     25.51 o
   3   3  51       23.23      -11.28     46.55 o
  -2   4  51        1.10        7.60     22.12 o
  -1   4  51        7.30      -11.78     20.27 o
   0   4  51       11.77      -23.87     27.65 o
   1   4  51       19.00       13.12     21.19 o
   2   4  51        0.24        4.82     21.28 o
  -3   0  52       20.00      -34.91     34.91 o
  -2   0  52       36.69      -25.46     33.38 o
  -1   0  52       23.27       -6.23     38.19 o
   0   0  52       19.08       64.78     41.31 o
   1   0  52      247.12      274.94     33.18 o
   2   0  52        0.39        2.07     26.07 o
   3   0  52        7.11       26.10     28.29 o
  -4   1  52        1.04      -26.31     26.31 o
  -3   1  52        1.35      -21.08     21.08 o
  -2   1  52        0.49      -34.47     34.47 o
  -1   1  52        7.65      -20.12     20.12 o
   0   1  52        1.52      -21.06     21.06 o
   1   1  52        0.00      -10.45     22.13 o
   2   1  52        3.87       -1.23     78.86 o
   3   1  52        1.20      -25.99     25.99 o
  -3   2  52        4.33      -15.32     15.32 o
  -2   2  52        5.32      -29.29     29.29 o
  -1   2  52       24.47       20.86     22.04 o
   0   2  52       49.93       36.42     27.05 o
   1   2  52       30.61       20.51     26.77 o
   2   2  52        2.01      -10.40     50.64 o
   3   2  52       13.65       -5.82     26.31 o
  -3   3  52        0.01      -14.21     26.65 o
  -2   3  52        5.62      -20.75     20.75 o
  -1   3  52       39.96        7.02     26.27 o
   0   3  52       17.11      -25.16     25.16 o
   1   3  52        0.03      -29.29     29.29 o
   2   3  52       49.40       27.78     41.48 o
  -1   4  52        0.99       -4.80     19.99 o
   0   4  52        6.10       -7.56     20.99 o
   1   4  52        0.31       13.53     24.33 o
  -3   1  53        1.43      -25.56     25.56 o
  -2   1  53       31.79        0.78     22.18 o
  -1   1  53        0.99      -20.94     20.94 o
   0   1  53       31.83      -15.60     21.52 o
   1   1  53        0.95      -15.03     21.77 o
   2   1  53       39.19        0.08     26.47 o
   3   1  53        9.79      -19.67     36.32 o
  -3   2  53       22.97       39.50     28.06 o
  -2   2  53        0.78      -21.18     21.18 o
  -1   2  53       10.00        4.40     29.48 o
   0   2  53        0.93      -21.33     21.33 o
   1   2  53        3.04       -2.61     26.37 o
   2   2  53        0.02      -26.82     26.82 o
  -2   3  53        9.40      -21.59     21.59 o
  -1   3  53       40.23       14.09     21.84 o
   0   3  53        7.21      -27.17     34.16 o
   1   3  53       17.07      -20.49     30.90 o
  -3   0  54       27.28      -37.28     37.28 o
  -2   0  54        0.33       22.70     37.82 o
  -1   0  54       98.56       67.14     42.66 o
   0   0  54        3.52      -15.58     35.99 o
   1   0  54       14.92        8.56     27.21 o
   2   0  54       32.05       17.58     27.28 o
  -2   1  54        0.59        6.42     22.68 o
  -1   1  54       11.09        3.25     27.18 o
   0   1  54        0.12      -21.78     21.78 o
   1   1  54       13.67        8.19     22.49 o
   2   1  54        0.30        3.48     26.93 o
  -2   2  54        1.51      -20.51     20.51 o
  -1   2  54       24.56       23.34     23.24 o
   0   2  54        1.45       -7.98     27.47 o
   1   2  54      107.71       91.58     30.30 o
   2   2  54       17.83      -36.47     36.47 o
  -1   3  54        2.36       -9.96     26.55 o
   0   3  54        1.70      -34.57     34.57 o
  -2   1  55        2.91      -22.09     22.09 o
  -1   1  55       33.69       55.44     29.60 o
   0   1  55        9.70      -21.97     21.97 o
   1   1  55        2.56      -29.83     29.83 o
  -1   2  55        9.75      -12.72     27.58 o
   0   2  55        1.03       -4.16     28.42 o
 
